# Supplementary material for: Simple and efficient differentiation of human iPSCs into contractible skeletal muscles for muscular disease modeling
Source: Sci Rep. 2023 May 25;13:8146. doi: 10.1038/s41598-023-34445-9 (PMC10213064; doi:10.1038/s41598-023-34445-9)
Supplement: Supplementary file 12 — Supplementary Tables. [file 41598_2023_34445_MOESM12_ESM.xlsx]

## Sheet: Table S1
Supplementary Table S1 Primer sequences and cycling conditions for qRT-PCR
Genes	Primer name	Primer sequence	Temp.	Size
OCT3/4	hPOU5F1-S767	AGAACCGAGTGAGAGGCAAC	62	206
(hPOU5F1)	hPOU5F1-AS972	TGAGAAAGGAGACCCAGCAG
NANOG	hNANOG-S286	CCTATGCCTGTGATTTGTGG	62	218
	hNANOG-AS503	TGTTTCTTGACTGGGACCTTG
CD56	hNCAM1-S351	CAGCCAGCAGATTACAATGC	62	99
	hNCAM1-AS449	TGGCTGGGAACAATATCCAC
MYF5	hMYF5-S128	TCAGCAGGATGGACGTGATG	62	102
	hMYF5-AS229	ACTCGTCCCCAAATTCACCC
MYF6	hMYF6-S612	AGGAGCAAGTATTGATTCGTCAG	62	89
	hMYF6-AS700	GGAGTTTGCGTTCCTCCGAG
Total MYOD1	hMYOD1-S815	CGGACGTGCCTTCTGAGTC	62	145
	hMYOD1-AS959	AGCACCTGGTATATCGGGTTG
Endo MYOD1	hMYOD-S1331、	CACTCCGGTCCCAAATGTAG	62	180
	hMYOD- AS1511	TTCCCTGTAGCACCACAGAG
Tg MYOD1	hMYOD1-S815	CGGACGTGCCTTCTGAGTC	62	184
	Tg-hMYOD-AS	CTTTGTACAAGAAAGCTGGGTC
MYOG	hMYOG-S378	TTCGAGGCCCTGAAGAGAAG	62	292
	hMYOG-AS669	GGTTGTGGGCATCTGTAGGG
MEF2C	hMEF2C-S3999	CCACAATTAGACCACAATGCACC	62	137
	hMEF2C-AS4135	TCCATGGATACCTTGAGTAGTGG
TMEM8C	hTMEM8C-S433	CCAGACAAGAGCGTCTACACC	62	81
	hTMEM8C-AS513	AAAGAAGAAGCGTAGCATCAGG
MYH2	hMYH2-S68	CTGTCTCACTCCCAGGCTAC	62	159
	hMYH2-AS226	TCAAAGGGCCTATTCTGGGC
MYH7	hMYH7-S5725	AAGGTCAAGGCCTACAAGCG	62	178
	hMYH7-AS5902	TCAAGCCCTTCGTGCCAATG
ACTNA3	hACTNA3-S1346	TTCGGCTTTGCTACAGGAGG	62	185
	hACTNA3-AS1530	TGTCCCACTGATCGCAGATG
b-ACTIN	hb-ACTIN-S1062	GATCAAGATCATTGCTCCTCCT	62	180
	hb-ACTIN-AS1241	GGGTGTAACGCAACTAAGTCA
		Temp: Annealing temperature

## Sheet: Table S2
Supplementary Table S2 Antibodies used in this study
Antigen	Host	Isotype	Dilution	Cat. no / Clone Name	Manufacturer
MyoD	Ms	IgG1	0.388889	5.8A	DAKO
HA-Tag	Ms	IgG2b	0.736111	TANA2	MBL
MHC	Ms	IgG2b	0.388889	MF20	DSHB
MyoG	Ms	IgG2a	0.388889	F5D	DSHB
OCT3/4	Ms	IgG	0.111111	SC-5279	Santa Cruz
Nanog	Rb	IgG	0.111111	RCAB003P	ReproCELL
Titin	Ms	IgM	0.388889	9D10	DSHB
a-Actinin	Ms	IgG1	0.388889	A7811	Sigma-Aldrich
*DSHB: Developmental Studies Hybridoma Bank

## Sheet: Table S3
Supplementary Table S3 Primer sequences and cycling conditions for genomic PCR
Genes	Primer name	Primer sequence	Temp.
Tg MYOD1	hMYOD1-S815	CGGACGTGCCTTCTGAGTC	62
	Tg-hMYOD-AS	CTTTGTACAAGAAAGCTGGGTC
b-ACTIN	hb-ACTIN-S1062	GATCAAGATCATTGCTCCTCCT	62
	hb-ACTIN-AS1241	GGGTGTAACGCAACTAAGTCA
		Temp: Annealing temperature

## Sheet: Table S4
Supplementary Table S4 Genes used for the clustering analysis
	Gene ID	Gene Symbol	Cluster
1	ENSG00000236679	RPL23AP24	Skeletal muscles
2	ENSG00000272512	AL645608.7	Skeletal muscles
3	ENSG00000188290	HES4	Skeletal muscles
4	ENSG00000169962	TAS1R3	Skeletal muscles
5	ENSG00000162576	MXRA8	Skeletal muscles
6	ENSG00000269737	AL691432.1	Skeletal muscles
7	ENSG00000238164	TNFRSF14-AS1	Skeletal muscles
8	ENSG00000158292	GPR153	Skeletal muscles
9	ENSG00000162413	KLHL21	Skeletal muscles
10	ENSG00000142583	SLC2A5	Skeletal muscles
11	ENSG00000180758	GPR157	Skeletal muscles
12	ENSG00000228526	MIR34AHG	Skeletal muscles
13	ENSG00000234546	LNCTAM34A	Skeletal muscles
14	ENSG00000284693	LINC02606	Skeletal muscles
15	ENSG00000162441	LZIC	Skeletal muscles
16	ENSG00000173614	NMNAT1	Skeletal muscles
17	ENSG00000241326	AL603962.1	Skeletal muscles
18	ENSG00000264501	RN7SL731P	Skeletal muscles
19	ENSG00000130940	CASZ1	Skeletal muscles
20	ENSG00000272078	AL139423.1	Skeletal muscles
21	ENSG00000215910	C1orf167	Skeletal muscles
22	ENSG00000173641	HSPB7	Skeletal muscles
23	ENSG00000142627	EPHA2	Skeletal muscles
24	ENSG00000162545	CAMK2N1	Skeletal muscles
25	ENSG00000142789	CELA3A	Skeletal muscles
26	ENSG00000125945	ZNF436	Skeletal muscles
27	ENSG00000249087	ZNF436-AS1	Skeletal muscles
28	ENSG00000204219	TCEA3	Skeletal muscles
29	ENSG00000225315	AL591178.1	Skeletal muscles
30	ENSG00000142661	MYOM3	Skeletal muscles
31	ENSG00000117640	MTFR1L	Skeletal muscles
32	ENSG00000272478	AL020996.3	Skeletal muscles
33	ENSG00000158008	EXTL1	Skeletal muscles
34	ENSG00000158022	TRIM63	Skeletal muscles
35	ENSG00000126705	AHDC1	Skeletal muscles
36	ENSG00000126709	IFI6	Skeletal muscles
37	ENSG00000287510	AL137857.1	Skeletal muscles
38	ENSG00000162511	LAPTM5	Skeletal muscles
39	ENSG00000121769	FABP3	Skeletal muscles
40	ENSG00000160097	FNDC5	Skeletal muscles
41	ENSG00000142920	AZIN2	Skeletal muscles
42	ENSG00000225313	AL513327.1	Skeletal muscles
43	ENSG00000134686	PHC2	Skeletal muscles
44	ENSG00000284154	MIR3605	Skeletal muscles
45	ENSG00000163909	HEYL	Skeletal muscles
46	ENSG00000116981	NT5C1A	Skeletal muscles
47	ENSG00000236546	MYCL-AS1	Skeletal muscles
48	ENSG00000127124	HIVEP3	Skeletal muscles
49	ENSG00000164008	C1orf50	Skeletal muscles
50	ENSG00000173846	PLK3	Skeletal muscles
51	ENSG00000188396	TCTEX1D4	Skeletal muscles
52	ENSG00000197429	IPP	Skeletal muscles
53	ENSG00000230896	AL604028.1	Skeletal muscles
54	ENSG00000237424	FOXD2-AS1	Skeletal muscles
55	ENSG00000123080	CDKN2C	Skeletal muscles
56	ENSG00000184313	MROH7	Skeletal muscles
57	ENSG00000232453	LINC02777	Skeletal muscles
58	ENSG00000237352	LINC01358	Skeletal muscles
59	ENSG00000132854	KANK4	Skeletal muscles
60	ENSG00000116678	LEPR	Skeletal muscles
61	ENSG00000116717	GADD45A	Skeletal muscles
62	ENSG00000232284	GNG12-AS1	Skeletal muscles
63	ENSG00000162595	DIRAS3	Skeletal muscles
64	ENSG00000116729	WLS	Skeletal muscles
65	ENSG00000259030	FPGT-TNNI3K	Skeletal muscles
66	ENSG00000235927	NEXN-AS1	Skeletal muscles
67	ENSG00000162614	NEXN	Skeletal muscles
68	ENSG00000162616	DNAJB4	Skeletal muscles
69	ENSG00000285928	AC103591.4	Skeletal muscles
70	ENSG00000122420	PTGFR	Skeletal muscles
71	ENSG00000137941	TTLL7	Skeletal muscles
72	ENSG00000122432	SPATA1	Skeletal muscles
73	ENSG00000117151	CTBS	Skeletal muscles
74	ENSG00000162643	WDR63	Skeletal muscles
75	ENSG00000282057	AC092807.4	Skeletal muscles
76	ENSG00000162645	GBP2	Skeletal muscles
77	ENSG00000137962	ARHGAP29	Skeletal muscles
78	ENSG00000226026	AC092802.2	Skeletal muscles
79	ENSG00000228502	EEF1A1P11	Skeletal muscles
80	ENSG00000099260	PALMD	Skeletal muscles
81	ENSG00000162688	AGL	Skeletal muscles
82	ENSG00000122477	LRRC39	Skeletal muscles
83	ENSG00000162692	VCAM1	Skeletal muscles
84	ENSG00000233184	AC093157.1	Skeletal muscles
85	ENSG00000170989	S1PR1	Skeletal muscles
86	ENSG00000243480	AMY2A	Skeletal muscles
87	ENSG00000121957	GPSM2	Skeletal muscles
88	ENSG00000221986	MYBPHL	Skeletal muscles
89	ENSG00000143028	SYPL2	Skeletal muscles
90	ENSG00000241720	AL158847.1	Skeletal muscles
91	ENSG00000134202	GSTM3	Skeletal muscles
92	ENSG00000168679	SLC16A4	Skeletal muscles
93	ENSG00000233337	UBE2FP3	Skeletal muscles
94	ENSG00000197852	INKA2	Skeletal muscles
95	ENSG00000134245	WNT2B	Skeletal muscles
96	ENSG00000134242	PTPN22	Skeletal muscles
97	ENSG00000116748	AMPD1	Skeletal muscles
98	ENSG00000118729	CASQ2	Skeletal muscles
99	ENSG00000092607	TBX15	Skeletal muscles
100	ENSG00000134250	NOTCH2	Skeletal muscles
101	ENSG00000274642	AC244669.2	Skeletal muscles
102	ENSG00000270231	NBPF8	Skeletal muscles
103	ENSG00000275131	AC241952.2	Skeletal muscles
104	ENSG00000286106	AC253572.1	Skeletal muscles
105	ENSG00000273136	NBPF26	Skeletal muscles
106	ENSG00000171943	SRGAP2C	Skeletal muscles
107	ENSG00000227082	LINC02798	Skeletal muscles
108	ENSG00000277702	AC239859.5	Skeletal muscles
109	ENSG00000232527	LINC02802	Skeletal muscles
110	ENSG00000266338	NBPF15	Skeletal muscles
111	ENSG00000196369	SRGAP2B	Skeletal muscles
112	ENSG00000162825	NBPF20	Skeletal muscles
113	ENSG00000272150	NBPF25P	Skeletal muscles
114	ENSG00000117281	CD160	Skeletal muscles
115	ENSG00000271601	LIX1L	Skeletal muscles
116	ENSG00000272031	ANKRD34A	Skeletal muscles
117	ENSG00000121851	POLR3GL	Skeletal muscles
118	ENSG00000265972	TXNIP	Skeletal muscles
119	ENSG00000168509	HJV	Skeletal muscles
120	ENSG00000271425	NBPF10	Skeletal muscles
121	ENSG00000264343	NOTCH2NLA	Skeletal muscles
122	ENSG00000227242	NBPF13P	Skeletal muscles
123	ENSG00000131791	PRKAB2	Skeletal muscles
124	ENSG00000270629	NBPF14	Skeletal muscles
125	ENSG00000286019	NOTCH2NLB	Skeletal muscles
126	ENSG00000178104	PDE4DIP	Skeletal muscles
127	ENSG00000254913	AC239802.1	Skeletal muscles
128	ENSG00000269713	NBPF9	Skeletal muscles
129	ENSG00000215861	AC245297.1	Skeletal muscles
130	ENSG00000286219	NOTCH2NLC	Skeletal muscles
131	ENSG00000184678	H2BC21	Skeletal muscles
132	ENSG00000143369	ECM1	Skeletal muscles
133	ENSG00000261168	AL592424.1	Skeletal muscles
134	ENSG00000143434	SEMA6C	Skeletal muscles
135	ENSG00000197956	S100A6	Skeletal muscles
136	ENSG00000196154	S100A4	Skeletal muscles
137	ENSG00000196754	S100A2	Skeletal muscles
138	ENSG00000143603	KCNN3	Skeletal muscles
139	ENSG00000163346	PBXIP1	Skeletal muscles
140	ENSG00000277817	MIR6738	Skeletal muscles
141	ENSG00000160789	LMNA	Skeletal muscles
142	ENSG00000132688	NES	Skeletal muscles
143	ENSG00000163565	IFI16	Skeletal muscles
144	ENSG00000256029	AL590560.2	Skeletal muscles
145	ENSG00000188004	SNHG28	Skeletal muscles
146	ENSG00000162745	OLFML2B	Skeletal muscles
147	ENSG00000143195	ILDR2	Skeletal muscles
148	ENSG00000198842	DUSP27	Skeletal muscles
149	ENSG00000198771	RCSD1	Skeletal muscles
150	ENSG00000143158	MPC2	Skeletal muscles
151	ENSG00000214262	ANKRD36BP1	Skeletal muscles
152	ENSG00000075945	KIFAP3	Skeletal muscles
153	ENSG00000232959	AL356475.1	Skeletal muscles
154	ENSG00000116132	PRRX1	Skeletal muscles
155	ENSG00000180999	C1orf105	Skeletal muscles
156	ENSG00000117586	TNFSF4	Skeletal muscles
157	ENSG00000203739	AL645568.1	Skeletal muscles
158	ENSG00000117592	PRDX6	Skeletal muscles
159	ENSG00000116191	RALGPS2	Skeletal muscles
160	ENSG00000116194	ANGPTL1	Skeletal muscles
161	ENSG00000057252	SOAT1	Skeletal muscles
162	ENSG00000162783	IER5	Skeletal muscles
163	ENSG00000135828	RNASEL	Skeletal muscles
164	ENSG00000143333	RGS16	Skeletal muscles
165	ENSG00000143344	RGL1	Skeletal muscles
166	ENSG00000116406	EDEM3	Skeletal muscles
167	ENSG00000162630	B3GALT2	Skeletal muscles
168	ENSG00000232077	LINC01031	Skeletal muscles
169	ENSG00000286285	AL138778.1	Skeletal muscles
170	ENSG00000177888	ZBTB41	Skeletal muscles
171	ENSG00000203724	C1orf53	Skeletal muscles
172	ENSG00000151414	NEK7	Skeletal muscles
173	ENSG00000081248	CACNA1S	Skeletal muscles
174	ENSG00000118194	TNNT2	Skeletal muscles
175	ENSG00000286600	AC119427.2	Skeletal muscles
176	ENSG00000159173	TNNI1	Skeletal muscles
177	ENSG00000174307	PHLDA3	Skeletal muscles
178	ENSG00000224818	AC096677.2	Skeletal muscles
179	ENSG00000159348	CYB5R1	Skeletal muscles
180	ENSG00000143847	PPFIA4	Skeletal muscles
181	ENSG00000122180	MYOG	Skeletal muscles
182	ENSG00000163485	ADORA1	Skeletal muscles
183	ENSG00000234775	AC105940.2	Skeletal muscles
184	ENSG00000133055	MYBPH	Skeletal muscles
185	ENSG00000133048	CHI3L1	Skeletal muscles
186	ENSG00000159388	BTG2	Skeletal muscles
187	ENSG00000133069	TMCC2	Skeletal muscles
188	ENSG00000276600	RAB7B	Skeletal muscles
189	ENSG00000266028	SRGAP2	Skeletal muscles
190	ENSG00000229509	AC244023.1	Skeletal muscles
191	ENSG00000237605	DYRK3-AS1	Skeletal muscles
192	ENSG00000143479	DYRK3	Skeletal muscles
193	ENSG00000162889	MAPKAPK2	Skeletal muscles
194	ENSG00000076356	PLXNA2	Skeletal muscles
195	ENSG00000054392	HHAT	Skeletal muscles
196	ENSG00000143473	KCNH1	Skeletal muscles
197	ENSG00000279333	AC096636.1	Skeletal muscles
198	ENSG00000230461	PROX1-AS1	Skeletal muscles
199	ENSG00000117707	PROX1	Skeletal muscles
200	ENSG00000143499	SMYD2	Skeletal muscles
201	ENSG00000250536	ABHD17AP3	Skeletal muscles
202	ENSG00000232480	TGFB2-AS1	Skeletal muscles
203	ENSG00000092969	TGFB2	Skeletal muscles
204	ENSG00000281453	TGFB2-OT1	Skeletal muscles
205	ENSG00000136630	HLX	Skeletal muscles
206	ENSG00000143507	DUSP10	Skeletal muscles
207	ENSG00000162909	CAPN2	Skeletal muscles
208	ENSG00000143801	PSEN2	Skeletal muscles
209	ENSG00000154358	OBSCN	Skeletal muscles
210	ENSG00000143632	ACTA1	Skeletal muscles
211	ENSG00000135744	AGT	Skeletal muscles
212	ENSG00000244137	AL512328.1	Skeletal muscles
213	ENSG00000119280	C1orf198	Skeletal muscles
214	ENSG00000223393	AL118511.1	Skeletal muscles
215	ENSG00000116991	SIPA1L2	Skeletal muscles
216	ENSG00000235605	AL355472.1	Skeletal muscles
217	ENSG00000236358	AL355472.2	Skeletal muscles
218	ENSG00000168264	IRF2BP2	Skeletal muscles
219	ENSG00000228830	AL160408.2	Skeletal muscles
220	ENSG00000143669	LYST	Skeletal muscles
221	ENSG00000077522	ACTN2	Skeletal muscles
222	ENSG00000197769	MAP1LC3C	Skeletal muscles
223	ENSG00000236031	AL591721.1	Skeletal muscles
224	ENSG00000179456	ZBTB18	Skeletal muscles
225	ENSG00000162849	KIF26B	Skeletal muscles
226	ENSG00000242540	AC010729.2	Skeletal muscles
227	ENSG00000162975	KCNF1	Skeletal muscles
228	ENSG00000197872	CYRIA	Skeletal muscles
229	ENSG00000143867	OSR1	Skeletal muscles
230	ENSG00000084676	NCOA1	Skeletal muscles
231	ENSG00000084764	MAPRE3	Skeletal muscles
232	ENSG00000138100	TRIM54	Skeletal muscles
233	ENSG00000163794	UCN	Skeletal muscles
234	ENSG00000075426	FOSL2	Skeletal muscles
235	ENSG00000115295	CLIP4	Skeletal muscles
236	ENSG00000119801	YPEL5	Skeletal muscles
237	ENSG00000091106	NLRC4	Skeletal muscles
238	ENSG00000276334	AL133243.2	Skeletal muscles
239	ENSG00000152689	RASGRP3	Skeletal muscles
240	ENSG00000152133	GPATCH11	Skeletal muscles
241	ENSG00000138061	CYP1B1	Skeletal muscles
242	ENSG00000232973	CYP1B1-AS1	Skeletal muscles
243	ENSG00000229692	SOS1-IT1	Skeletal muscles
244	ENSG00000231312	MAP4K3-DT	Skeletal muscles
245	ENSG00000183023	SLC8A1	Skeletal muscles
246	ENSG00000170577	SIX2	Skeletal muscles
247	ENSG00000231156	AC093702.1	Skeletal muscles
248	ENSG00000231054	AC093833.1	Skeletal muscles
249	ENSG00000171132	PRKCE	Skeletal muscles
250	ENSG00000226087	AC073283.2	Skeletal muscles
251	ENSG00000170634	ACYP2	Skeletal muscles
252	ENSG00000055813	CCDC85A	Skeletal muscles
253	ENSG00000229503	AC092155.2	Skeletal muscles
254	ENSG00000260101	AC008074.2	Skeletal muscles
255	ENSG00000179833	SERTAD2	Skeletal muscles
256	ENSG00000115902	SLC1A4	Skeletal muscles
257	ENSG00000143995	MEIS1	Skeletal muscles
258	ENSG00000230749	MEIS1-AS2	Skeletal muscles
259	ENSG00000059728	MXD1	Skeletal muscles
260	ENSG00000116035	VAX2	Skeletal muscles
261	ENSG00000116039	ATP6V1B1	Skeletal muscles
262	ENSG00000144031	ANKRD53	Skeletal muscles
263	ENSG00000135636	DYSF	Skeletal muscles
264	ENSG00000003137	CYP26B1	Skeletal muscles
265	ENSG00000135617	PRADC1	Skeletal muscles
266	ENSG00000179528	LBX2	Skeletal muscles
267	ENSG00000257702	LBX2-AS1	Skeletal muscles
268	ENSG00000168899	VAMP5	Skeletal muscles
269	ENSG00000168874	ATOH8	Skeletal muscles
270	ENSG00000115525	ST3GAL5	Skeletal muscles
271	ENSG00000068615	REEP1	Skeletal muscles
272	ENSG00000228363	AC015971.1	Skeletal muscles
273	ENSG00000239305	RNF103	Skeletal muscles
274	ENSG00000172086	KRCC1	Skeletal muscles
275	ENSG00000115593	SMYD1	Skeletal muscles
276	ENSG00000283196	AC006453.3	Skeletal muscles
277	ENSG00000278131	AC116050.1	Skeletal muscles
278	ENSG00000143429	LSP1P4	Skeletal muscles
279	ENSG00000172005	MAL	Skeletal muscles
280	ENSG00000275111	ZNF2	Skeletal muscles
281	ENSG00000196843	ARID5A	Skeletal muscles
282	ENSG00000115085	ZAP70	Skeletal muscles
283	ENSG00000144214	LYG1	Skeletal muscles
284	ENSG00000170485	NPAS2	Skeletal muscles
285	ENSG00000272902	TBC1D8-AS1	Skeletal muscles
286	ENSG00000115616	SLC9A2	Skeletal muscles
287	ENSG00000170417	TMEM182	Skeletal muscles
288	ENSG00000172985	SH3RF3	Skeletal muscles
289	ENSG00000144152	FBLN7	Skeletal muscles
290	ENSG00000278962	AC092645.1	Skeletal muscles
291	ENSG00000243389	AC012442.3	Skeletal muscles
292	ENSG00000189223	PAX8-AS1	Skeletal muscles
293	ENSG00000125618	PAX8	Skeletal muscles
294	ENSG00000163064	EN1	Skeletal muscles
295	ENSG00000136717	BIN1	Skeletal muscles
296	ENSG00000072163	LIMS2	Skeletal muscles
297	ENSG00000230756	RHOQP3	Skeletal muscles
298	ENSG00000232742	RHOQP2	Skeletal muscles
299	ENSG00000176771	NCKAP5	Skeletal muscles
300	ENSG00000168702	LRP1B	Skeletal muscles
301	ENSG00000169554	ZEB2	Skeletal muscles
302	ENSG00000238057	ZEB2-AS1	Skeletal muscles
303	ENSG00000223911	AC009480.1	Skeletal muscles
304	ENSG00000183091	NEB	Skeletal muscles
305	ENSG00000136542	GALNT5	Skeletal muscles
306	ENSG00000115165	CYTIP	Skeletal muscles
307	ENSG00000115221	ITGB6	Skeletal muscles
308	ENSG00000232320	MXRA7P1	Skeletal muscles
309	ENSG00000163092	XIRP2	Skeletal muscles
310	ENSG00000163093	BBS5	Skeletal muscles
311	ENSG00000251569	AC093899.2	Skeletal muscles
312	ENSG00000239474	KLHL41	Skeletal muscles
313	ENSG00000071967	CYBRD1	Skeletal muscles
314	ENSG00000115844	DLX2	Skeletal muscles
315	ENSG00000163328	GPR155	Skeletal muscles
316	ENSG00000138435	CHRNA1	Skeletal muscles
317	ENSG00000144320	LNPK	Skeletal muscles
318	ENSG00000128709	HOXD9	Skeletal muscles
319	ENSG00000079156	OSBPL6	Skeletal muscles
320	ENSG00000079150	FKBP7	Skeletal muscles
321	ENSG00000237298	TTN-AS1	Skeletal muscles
322	ENSG00000155657	TTN	Skeletal muscles
323	ENSG00000267784	AC010680.1	Skeletal muscles
324	ENSG00000163492	CCDC141	Skeletal muscles
325	ENSG00000170035	UBE2E3	Skeletal muscles
326	ENSG00000238171	AC068196.1	Skeletal muscles
327	ENSG00000115232	ITGA4	Skeletal muscles
328	ENSG00000188452	CERKL	Skeletal muscles
329	ENSG00000138434	ITPRID2	Skeletal muscles
330	ENSG00000162999	DUSP19	Skeletal muscles
331	ENSG00000170396	ZNF804A	Skeletal muscles
332	ENSG00000003436	TFPI	Skeletal muscles
333	ENSG00000168542	COL3A1	Skeletal muscles
334	ENSG00000138449	SLC40A1	Skeletal muscles
335	ENSG00000187699	C2orf88	Skeletal muscles
336	ENSG00000138379	MSTN	Skeletal muscles
337	ENSG00000151689	INPP1	Skeletal muscles
338	ENSG00000173559	NABP1	Skeletal muscles
339	ENSG00000168497	CAVIN2	Skeletal muscles
340	ENSG00000118997	DNAH7	Skeletal muscles
341	ENSG00000065413	ANKRD44	Skeletal muscles
342	ENSG00000115896	PLCL1	Skeletal muscles
343	ENSG00000119042	SATB2	Skeletal muscles
344	ENSG00000003402	CFLAR	Skeletal muscles
345	ENSG00000226312	CFLAR-AS1	Skeletal muscles
346	ENSG00000234431	AC007283.1	Skeletal muscles
347	ENSG00000138395	CDK15	Skeletal muscles
348	ENSG00000223725	AC009226.1	Skeletal muscles
349	ENSG00000115361	ACADL	Skeletal muscles
350	ENSG00000168530	MYL1	Skeletal muscles
351	ENSG00000234281	LANCL1-AS1	Skeletal muscles
352	ENSG00000030419	IKZF2	Skeletal muscles
353	ENSG00000115414	FN1	Skeletal muscles
354	ENSG00000163449	TMEM169	Skeletal muscles
355	ENSG00000233143	DIRC3-AS1	Skeletal muscles
356	ENSG00000079308	TNS1	Skeletal muscles
357	ENSG00000135929	CYP27A1	Skeletal muscles
358	ENSG00000115596	WNT6	Skeletal muscles
359	ENSG00000135925	WNT10A	Skeletal muscles
360	ENSG00000171450	CDK5R2	Skeletal muscles
361	ENSG00000135924	DNAJB2	Skeletal muscles
362	ENSG00000175084	DES	Skeletal muscles
363	ENSG00000234638	AC053503.3	Skeletal muscles
364	ENSG00000280323	AC053503.5	Skeletal muscles
365	ENSG00000072195	SPEG	Skeletal muscles
366	ENSG00000286143	AC053503.6	Skeletal muscles
367	ENSG00000286095	SPEGNB	Skeletal muscles
368	ENSG00000135903	PAX3	Skeletal muscles
369	ENSG00000135905	DOCK10	Skeletal muscles
370	ENSG00000272622	AC010735.2	Skeletal muscles
371	ENSG00000237412	PRSS56	Skeletal muscles
372	ENSG00000135902	CHRND	Skeletal muscles
373	ENSG00000196811	CHRNG	Skeletal muscles
374	ENSG00000144481	TRPM8	Skeletal muscles
375	ENSG00000188042	ARL4C	Skeletal muscles
376	ENSG00000286864	AC012076.2	Skeletal muscles
377	ENSG00000132329	RAMP1	Skeletal muscles
378	ENSG00000168427	KLHL30	Skeletal muscles
379	ENSG00000279484	KLHL30-AS1	Skeletal muscles
380	ENSG00000178752	ERFE	Skeletal muscles
381	ENSG00000063660	GPC1	Skeletal muscles
382	ENSG00000218416	AC110619.1	Skeletal muscles
383	ENSG00000188542	DUSP28	Skeletal muscles
384	ENSG00000271153	RPL23AP88	Skeletal muscles
385	ENSG00000134107	BHLHE40	Skeletal muscles
386	ENSG00000071282	LMCD1	Skeletal muscles
387	ENSG00000182533	CAV3	Skeletal muscles
388	ENSG00000180914	OXTR	Skeletal muscles
389	ENSG00000196639	HRH1	Skeletal muscles
390	ENSG00000132170	PPARG	Skeletal muscles
391	ENSG00000088726	TMEM40	Skeletal muscles
392	ENSG00000144712	CAND2	Skeletal muscles
393	ENSG00000131375	CAPN7	Skeletal muscles
394	ENSG00000206561	COLQ	Skeletal muscles
395	ENSG00000131378	RFTN1	Skeletal muscles
396	ENSG00000287377	AC090948.4	Skeletal muscles
397	ENSG00000114166	KAT2B	Skeletal muscles
398	ENSG00000151789	ZNF385D	Skeletal muscles
399	ENSG00000197885	NKIRAS1	Skeletal muscles
400	ENSG00000077092	RARB	Skeletal muscles
401	ENSG00000283563	AC098650.1	Skeletal muscles
402	ENSG00000144644	GADL1	Skeletal muscles
403	ENSG00000272149	AC112211.1	Skeletal muscles
404	ENSG00000172995	ARPP21	Skeletal muscles
405	ENSG00000178567	EPM2AIP1	Skeletal muscles
406	ENSG00000270194	AC097359.2	Skeletal muscles
407	ENSG00000168334	XIRP1	Skeletal muscles
408	ENSG00000230084	AC006059.1	Skeletal muscles
409	ENSG00000157119	KLHL40	Skeletal muscles
410	ENSG00000285539	AC006059.3	Skeletal muscles
411	ENSG00000010282	HHATL	Skeletal muscles
412	ENSG00000160801	PTH1R	Skeletal muscles
413	ENSG00000227398	KIF9-AS1	Skeletal muscles
414	ENSG00000228638	FCF1P2	Skeletal muscles
415	ENSG00000178537	SLC25A20	Skeletal muscles
416	ENSG00000281691	RBM5-AS1	Skeletal muscles
417	ENSG00000188338	SLC38A3	Skeletal muscles
418	ENSG00000273356	LINC02019	Skeletal muscles
419	ENSG00000041880	PARP3	Skeletal muscles
420	ENSG00000090097	PCBP4	Skeletal muscles
421	ENSG00000272762	AC115284.1	Skeletal muscles
422	ENSG00000248487	ABHD14A	Skeletal muscles
423	ENSG00000114854	TNNC1	Skeletal muscles
424	ENSG00000243696	AC006254.1	Skeletal muscles
425	ENSG00000272573	MUSTN1	Skeletal muscles
426	ENSG00000248592	STIMATE-MUSTN1	Skeletal muscles
427	ENSG00000144771	LRTM1	Skeletal muscles
428	ENSG00000163947	ARHGEF3	Skeletal muscles
429	ENSG00000163638	ADAMTS9	Skeletal muscles
430	ENSG00000241158	ADAMTS9-AS1	Skeletal muscles
431	ENSG00000144746	ARL6IP5	Skeletal muscles
432	ENSG00000163380	LMOD3	Skeletal muscles
433	ENSG00000114541	FRMD4B	Skeletal muscles
434	ENSG00000187098	MITF	Skeletal muscles
435	ENSG00000239677	PDZRN3-AS1	Skeletal muscles
436	ENSG00000278934	AC117489.1	Skeletal muscles
437	ENSG00000206538	VGLL3	Skeletal muscles
438	ENSG00000175105	ZNF654	Skeletal muscles
439	ENSG00000178700	DHFR2	Skeletal muscles
440	ENSG00000144810	COL8A1	Skeletal muscles
441	ENSG00000168386	FILIP1L	Skeletal muscles
442	ENSG00000154175	ABI3BP	Skeletal muscles
443	ENSG00000288557	AC080097.2	Skeletal muscles
444	ENSG00000243701	DUBR	Skeletal muscles
445	ENSG00000239828	AC063944.1	Skeletal muscles
446	ENSG00000241218	AC063944.2	Skeletal muscles
447	ENSG00000114439	BBX	Skeletal muscles
448	ENSG00000261488	TBILA	Skeletal muscles
449	ENSG00000091986	CCDC80	Skeletal muscles
450	ENSG00000243795	LINC02044	Skeletal muscles
451	ENSG00000144857	BOC	Skeletal muscles
452	ENSG00000206530	CFAP44	Skeletal muscles
453	ENSG00000259976	AC093010.2	Skeletal muscles
454	ENSG00000181722	ZBTB20	Skeletal muscles
455	ENSG00000031081	ARHGAP31	Skeletal muscles
456	ENSG00000121577	POPDC2	Skeletal muscles
457	ENSG00000196981	WDR5B	Skeletal muscles
458	ENSG00000138496	PARP9	Skeletal muscles
459	ENSG00000250012	AC079848.1	Skeletal muscles
460	ENSG00000114626	ABTB1	Skeletal muscles
461	ENSG00000074416	MGLL	Skeletal muscles
462	ENSG00000271270	TMCC1-AS1	Skeletal muscles
463	ENSG00000214289	RPL39P5	Skeletal muscles
464	ENSG00000114019	AMOTL2	Skeletal muscles
465	ENSG00000277723	MIR6827	Skeletal muscles
466	ENSG00000174611	KY	Skeletal muscles
467	ENSG00000273455	AC072039.2	Skeletal muscles
468	ENSG00000181322	NME9	Skeletal muscles
469	ENSG00000158186	MRAS	Skeletal muscles
470	ENSG00000241429	EEF1A1P25	Skeletal muscles
471	ENSG00000114115	RBP1	Skeletal muscles
472	ENSG00000158258	CLSTN2	Skeletal muscles
473	ENSG00000175093	SPSB4	Skeletal muscles
474	ENSG00000181804	SLC9A9	Skeletal muscles
475	ENSG00000174963	ZIC4	Skeletal muscles
476	ENSG00000152977	ZIC1	Skeletal muscles
477	ENSG00000239922	AC092958.1	Skeletal muscles
478	ENSG00000018408	WWTR1	Skeletal muscles
479	ENSG00000241313	WWTR1-AS1	Skeletal muscles
480	ENSG00000163659	TIPARP	Skeletal muscles
481	ENSG00000197980	LEKR1	Skeletal muscles
482	ENSG00000118849	RARRES1	Skeletal muscles
483	ENSG00000085276	MECOM	Skeletal muscles
484	ENSG00000075651	PLD1	Skeletal muscles
485	ENSG00000177694	NAALADL2	Skeletal muscles
486	ENSG00000172667	ZMAT3	Skeletal muscles
487	ENSG00000114416	FXR1	Skeletal muscles
488	ENSG00000240024	LINC00888	Skeletal muscles
489	ENSG00000114796	KLHL24	Skeletal muscles
490	ENSG00000180834	MAP6D1	Skeletal muscles
491	ENSG00000182580	EPHB3	Skeletal muscles
492	ENSG00000058866	DGKG	Skeletal muscles
493	ENSG00000285938	AC072022.2	Skeletal muscles
494	ENSG00000073282	TP63	Skeletal muscles
495	ENSG00000189058	APOD	Skeletal muscles
496	ENSG00000283426	SMBD1P	Skeletal muscles
497	ENSG00000119227	PIGZ	Skeletal muscles
498	ENSG00000145217	SLC26A1	Skeletal muscles
499	ENSG00000127415	IDUA	Skeletal muscles
500	ENSG00000159674	SPON2	Skeletal muscles
501	ENSG00000125388	GRK4	Skeletal muscles
502	ENSG00000175920	DOK7	Skeletal muscles
503	ENSG00000163132	MSX1	Skeletal muscles
504	ENSG00000013288	MAN2B2	Skeletal muscles
505	ENSG00000173013	CCDC96	Skeletal muscles
506	ENSG00000184985	SORCS2	Skeletal muscles
507	ENSG00000109705	NKX3-2	Skeletal muscles
508	ENSG00000137449	CPEB2	Skeletal muscles
509	ENSG00000109819	PPARGC1A	Skeletal muscles
510	ENSG00000109618	SEPSECS	Skeletal muscles
511	ENSG00000109680	TBC1D19	Skeletal muscles
512	ENSG00000181826	RELL1	Skeletal muscles
513	ENSG00000174130	TLR6	Skeletal muscles
514	ENSG00000064042	LIMCH1	Skeletal muscles
515	ENSG00000169019	COMMD8	Skeletal muscles
516	ENSG00000248254	AC107398.2	Skeletal muscles
517	ENSG00000188993	LRRC66	Skeletal muscles
518	ENSG00000163069	SGCB	Skeletal muscles
519	ENSG00000163071	SPATA18	Skeletal muscles
520	ENSG00000171476	HOPX	Skeletal muscles
521	ENSG00000163453	IGFBP7	Skeletal muscles
522	ENSG00000245067	IGFBP7-AS1	Skeletal muscles
523	ENSG00000150471	ADGRL3	Skeletal muscles
524	ENSG00000248692	ADGRL3-AS1	Skeletal muscles
525	ENSG00000132464	ENAM	Skeletal muscles
526	ENSG00000080493	SLC4A4	Skeletal muscles
527	ENSG00000272414	FAM47E-STBD1	Skeletal muscles
528	ENSG00000118804	STBD1	Skeletal muscles
529	ENSG00000138758	SEPTIN11	Skeletal muscles
530	ENSG00000138764	CCNG2	Skeletal muscles
531	ENSG00000138767	CNOT6L	Skeletal muscles
532	ENSG00000163297	ANTXR2	Skeletal muscles
533	ENSG00000152784	PRDM8	Skeletal muscles
534	ENSG00000138675	FGF5	Skeletal muscles
535	ENSG00000152785	BMP3	Skeletal muscles
536	ENSG00000145284	SCD5	Skeletal muscles
537	ENSG00000138678	GPAT3	Skeletal muscles
538	ENSG00000163623	NKX6-1	Skeletal muscles
539	ENSG00000138639	ARHGAP24	Skeletal muscles
540	ENSG00000255723	AC108516.2	Skeletal muscles
541	ENSG00000163644	PPM1K	Skeletal muscles
542	ENSG00000246375	PPM1K-DT	Skeletal muscles
543	ENSG00000287542	AC098582.1	Skeletal muscles
544	ENSG00000138641	HERC3	Skeletal muscles
545	ENSG00000163110	PDLIM5	Skeletal muscles
546	ENSG00000214559	AC019077.1	Skeletal muscles
547	ENSG00000138698	RAP1GDS1	Skeletal muscles
548	ENSG00000248713	C4orf54	Skeletal muscles
549	ENSG00000254531	AP001816.1	Skeletal muscles
550	ENSG00000260651	AF213884.3	Skeletal muscles
551	ENSG00000109320	NFKB1	Skeletal muscles
552	ENSG00000168769	TET2	Skeletal muscles
553	ENSG00000249264	EEF1A1P9	Skeletal muscles
554	ENSG00000168743	NPNT	Skeletal muscles
555	ENSG00000250740	AC109361.2	Skeletal muscles
556	ENSG00000138795	LEF1	Skeletal muscles
557	ENSG00000232021	LEF1-AS1	Skeletal muscles
558	ENSG00000138792	ENPEP	Skeletal muscles
559	ENSG00000164093	PITX2	Skeletal muscles
560	ENSG00000145365	TIFA	Skeletal muscles
561	ENSG00000073331	ALPK1	Skeletal muscles
562	ENSG00000145349	CAMK2D	Skeletal muscles
563	ENSG00000172403	SYNPO2	Skeletal muscles
564	ENSG00000172399	MYOZ2	Skeletal muscles
565	ENSG00000145390	USP53	Skeletal muscles
566	ENSG00000196159	FAT4	Skeletal muscles
567	ENSG00000145391	SETD7	Skeletal muscles
568	ENSG00000272717	AC112236.2	Skeletal muscles
569	ENSG00000109436	TBC1D9	Skeletal muscles
570	ENSG00000273472	AC096733.3	Skeletal muscles
571	ENSG00000164136	IL15	Skeletal muscles
572	ENSG00000109452	INPP4B	Skeletal muscles
573	ENSG00000170365	SMAD1	Skeletal muscles
574	ENSG00000250902	SMAD1-AS1	Skeletal muscles
575	ENSG00000151617	EDNRA	Skeletal muscles
576	ENSG00000071205	ARHGAP10	Skeletal muscles
577	ENSG00000170390	DCLK2	Skeletal muscles
578	ENSG00000256043	CTSO	Skeletal muscles
579	ENSG00000145431	PDGFC	Skeletal muscles
580	ENSG00000109738	GLRB	Skeletal muscles
581	ENSG00000164125	GASK1B	Skeletal muscles
582	ENSG00000248429	FAM198B-AS1	Skeletal muscles
583	ENSG00000250486	FAM218A	Skeletal muscles
584	ENSG00000181381	DDX60L	Skeletal muscles
585	ENSG00000129116	PALLD	Skeletal muscles
586	ENSG00000150628	SPATA4	Skeletal muscles
587	ENSG00000164122	ASB5	Skeletal muscles
588	ENSG00000150630	VEGFC	Skeletal muscles
589	ENSG00000249679	AC106897.2	Skeletal muscles
590	ENSG00000154553	PDLIM3	Skeletal muscles
591	ENSG00000235902	AC108472.1	Skeletal muscles
592	ENSG00000261914	RPL23AP84	Skeletal muscles
593	ENSG00000185028	LRRC14B	Skeletal muscles
594	ENSG00000261434	AC021087.4	Skeletal muscles
595	ENSG00000248925	AC021087.1	Skeletal muscles
596	ENSG00000063438	AHRR	Skeletal muscles
597	ENSG00000251196	AC106760.1	Skeletal muscles
598	ENSG00000250182	EEF1A1P13	Skeletal muscles
599	ENSG00000164187	LMBRD2	Skeletal muscles
600	ENSG00000285967	NIPBL-DT	Skeletal muscles
601	ENSG00000248587	GDNF-AS1	Skeletal muscles
602	ENSG00000168621	GDNF	Skeletal muscles
603	ENSG00000164318	EGFLAM	Skeletal muscles
604	ENSG00000251257	AC010457.1	Skeletal muscles
605	ENSG00000249740	OSMR-AS1	Skeletal muscles
606	ENSG00000113600	C9	Skeletal muscles
607	ENSG00000153071	DAB2	Skeletal muscles
608	ENSG00000151876	FBXO4	Skeletal muscles
609	ENSG00000248092	NNT-AS1	Skeletal muscles
610	ENSG00000112992	NNT	Skeletal muscles
611	ENSG00000134363	FST	Skeletal muscles
612	ENSG00000169271	HSPB3	Skeletal muscles
613	ENSG00000178996	SNX18	Skeletal muscles
614	ENSG00000152669	CCNO	Skeletal muscles
615	ENSG00000134352	IL6ST	Skeletal muscles
616	ENSG00000262211	AC008914.1	Skeletal muscles
617	ENSG00000145632	PLK2	Skeletal muscles
618	ENSG00000113448	PDE4D	Skeletal muscles
619	ENSG00000130449	ZSWIM6	Skeletal muscles
620	ENSG00000164197	RNF180	Skeletal muscles
621	ENSG00000069020	MAST4	Skeletal muscles
622	ENSG00000145675	PIK3R1	Skeletal muscles
623	ENSG00000157107	FCHO2	Skeletal muscles
624	ENSG00000157111	TMEM171	Skeletal muscles
625	ENSG00000251493	FOXD1	Skeletal muscles
626	ENSG00000247993	FOXD1-AS1	Skeletal muscles
627	ENSG00000171617	ENC1	Skeletal muscles
628	ENSG00000248881	AC010245.1	Skeletal muscles
629	ENSG00000245864	MEF2C-AS2	Skeletal muscles
630	ENSG00000081189	MEF2C	Skeletal muscles
631	ENSG00000248309	MEF2C-AS1	Skeletal muscles
632	ENSG00000248323	LUCAT1	Skeletal muscles
633	ENSG00000237187	NR2F1-AS1	Skeletal muscles
634	ENSG00000175745	NR2F1	Skeletal muscles
635	ENSG00000250240	AC008840.1	Skeletal muscles
636	ENSG00000164292	RHOBTB3	Skeletal muscles
637	ENSG00000164308	ERAP2	Skeletal muscles
638	ENSG00000113441	LNPEP	Skeletal muscles
639	ENSG00000174136	RGMB	Skeletal muscles
640	ENSG00000246763	RGMB-AS1	Skeletal muscles
641	ENSG00000279232	AC008522.1	Skeletal muscles
642	ENSG00000174132	FAM174A	Skeletal muscles
643	ENSG00000113532	ST8SIA4	Skeletal muscles
644	ENSG00000184349	EFNA5	Skeletal muscles
645	ENSG00000145743	FBXL17	Skeletal muscles
646	ENSG00000198961	PJA2	Skeletal muscles
647	ENSG00000214784	RPS3AP21	Skeletal muscles
648	ENSG00000243414	TICAM2	Skeletal muscles
649	ENSG00000184838	PRR16	Skeletal muscles
650	ENSG00000230561	CCDC192	Skeletal muscles
651	ENSG00000198108	CHSY3	Skeletal muscles
652	ENSG00000237714	P4HA2-AS1	Skeletal muscles
653	ENSG00000072682	P4HA2	Skeletal muscles
654	ENSG00000131435	PDLIM4	Skeletal muscles
655	ENSG00000181904	C5orf24	Skeletal muscles
656	ENSG00000069011	PITX1	Skeletal muscles
657	ENSG00000226306	NPY6R	Skeletal muscles
658	ENSG00000250159	AC106791.1	Skeletal muscles
659	ENSG00000120729	MYOT	Skeletal muscles
660	ENSG00000228672	PROB1	Skeletal muscles
661	ENSG00000184584	STING1	Skeletal muscles
662	ENSG00000182700	IGIP	Skeletal muscles
663	ENSG00000113070	HBEGF	Skeletal muscles
664	ENSG00000279375	AC244517.7	Skeletal muscles
665	ENSG00000120324	PCDHB10	Skeletal muscles
666	ENSG00000272070	AC005618.1	Skeletal muscles
667	ENSG00000204956	PCDHGA1	Skeletal muscles
668	ENSG00000081853	PCDHGA2	Skeletal muscles
669	ENSG00000254245	PCDHGA3	Skeletal muscles
670	ENSG00000254221	PCDHGB1	Skeletal muscles
671	ENSG00000262576	PCDHGA4	Skeletal muscles
672	ENSG00000253910	PCDHGB2	Skeletal muscles
673	ENSG00000253485	PCDHGA5	Skeletal muscles
674	ENSG00000262209	PCDHGB3	Skeletal muscles
675	ENSG00000253731	PCDHGA6	Skeletal muscles
676	ENSG00000253537	PCDHGA7	Skeletal muscles
677	ENSG00000253953	PCDHGB4	Skeletal muscles
678	ENSG00000253767	PCDHGA8	Skeletal muscles
679	ENSG00000276547	PCDHGB5	Skeletal muscles
680	ENSG00000261934	PCDHGA9	Skeletal muscles
681	ENSG00000253305	PCDHGB6	Skeletal muscles
682	ENSG00000253846	PCDHGA10	Skeletal muscles
683	ENSG00000254122	PCDHGB7	Skeletal muscles
684	ENSG00000253873	PCDHGA11	Skeletal muscles
685	ENSG00000253159	PCDHGA12	Skeletal muscles
686	ENSG00000240184	PCDHGC3	Skeletal muscles
687	ENSG00000242419	PCDHGC4	Skeletal muscles
688	ENSG00000240764	PCDHGC5	Skeletal muscles
689	ENSG00000013561	RNF14	Skeletal muscles
690	ENSG00000254099	AC005740.3	Skeletal muscles
691	ENSG00000280047	AC091825.3	Skeletal muscles
692	ENSG00000113578	FGF1	Skeletal muscles
693	ENSG00000183775	KCTD16	Skeletal muscles
694	ENSG00000169252	ADRB2	Skeletal muscles
695	ENSG00000173210	ABLIM3	Skeletal muscles
696	ENSG00000253406	AC012613.2	Skeletal muscles
697	ENSG00000157510	AFAP1L1	Skeletal muscles
698	ENSG00000127743	IL17B	Skeletal muscles
699	ENSG00000253865	AC131025.1	Skeletal muscles
700	ENSG00000249669	CARMN	Skeletal muscles
701	ENSG00000183111	ARHGEF37	Skeletal muscles
702	ENSG00000113721	PDGFRB	Skeletal muscles
703	ENSG00000011083	SLC6A7	Skeletal muscles
704	ENSG00000070808	CAMK2A	Skeletal muscles
705	ENSG00000197043	ANXA6	Skeletal muscles
706	ENSG00000113140	SPARC	Skeletal muscles
707	ENSG00000249035	CLMAT3	Skeletal muscles
708	ENSG00000170624	SGCD	Skeletal muscles
709	ENSG00000170214	ADRA1B	Skeletal muscles
710	ENSG00000145934	TENM2	Skeletal muscles
711	ENSG00000204758	AC008429.1	Skeletal muscles
712	ENSG00000254295	AC008429.3	Skeletal muscles
713	ENSG00000164463	CREBRF	Skeletal muscles
714	ENSG00000113739	STC2	Skeletal muscles
715	ENSG00000253955	AC008663.2	Skeletal muscles
716	ENSG00000113742	CPEB4	Skeletal muscles
717	ENSG00000120149	MSX2	Skeletal muscles
718	ENSG00000279821	AC145098.2	Skeletal muscles
719	ENSG00000221394	MIR1229	Skeletal muscles
720	ENSG00000245317	AC008393.1	Skeletal muscles
721	ENSG00000286128	AC022413.3	Skeletal muscles
722	ENSG00000250222	AC008443.5	Skeletal muscles
723	ENSG00000146054	TRIM7	Skeletal muscles
724	ENSG00000250900	AC008443.6	Skeletal muscles
725	ENSG00000264549	SNORD95	Skeletal muscles
726	ENSG00000213285	RPL23AP45	Skeletal muscles
727	ENSG00000137273	FOXF2	Skeletal muscles
728	ENSG00000054598	FOXC1	Skeletal muscles
729	ENSG00000145949	MYLK4	Skeletal muscles
730	ENSG00000124535	WRNIP1	Skeletal muscles
731	ENSG00000124570	SERPINB6	Skeletal muscles
732	ENSG00000168994	PXDC1	Skeletal muscles
733	ENSG00000270504	AL391422.4	Skeletal muscles
734	ENSG00000124785	NRN1	Skeletal muscles
735	ENSG00000285278	AL138885.3	Skeletal muscles
736	ENSG00000229950	TFAP2A-AS1	Skeletal muscles
737	ENSG00000111859	NEDD9	Skeletal muscles
738	ENSG00000137198	GMPR	Skeletal muscles
739	ENSG00000124788	ATXN1	Skeletal muscles
740	ENSG00000272341	AL137003.1	Skeletal muscles
741	ENSG00000287559	AL136305.1	Skeletal muscles
742	ENSG00000112183	RBM24	Skeletal muscles
743	ENSG00000112186	CAP2	Skeletal muscles
744	ENSG00000137414	FAM8A1	Skeletal muscles
745	ENSG00000165097	KDM1B	Skeletal muscles
746	ENSG00000137393	RNF144B	Skeletal muscles
747	ENSG00000282804	AL512428.1	Skeletal muscles
748	ENSG00000111913	RIPOR2	Skeletal muscles
749	ENSG00000180573	H2AC6	Skeletal muscles
750	ENSG00000158373	H2BC5	Skeletal muscles
751	ENSG00000274750	H3C6	Skeletal muscles
752	ENSG00000124635	H2BC11	Skeletal muscles
753	ENSG00000285849	AL021918.4	Skeletal muscles
754	ENSG00000233822	H2BC15	Skeletal muscles
755	ENSG00000237669	AL671277.2	Skeletal muscles
756	ENSG00000204576	PRR3	Skeletal muscles
757	ENSG00000146112	PPP1R18	Skeletal muscles
758	ENSG00000204542	C6orf15	Skeletal muscles
759	ENSG00000272501	AL662844.4	Skeletal muscles
760	ENSG00000206344	HCG27	Skeletal muscles
761	ENSG00000204428	LY6G5C	Skeletal muscles
762	ENSG00000244255	AL645922.1	Skeletal muscles
763	ENSG00000233627	C4A-AS1	Skeletal muscles
764	ENSG00000229776	C4B-AS1	Skeletal muscles
765	ENSG00000161896	IP6K3	Skeletal muscles
766	ENSG00000124762	CDKN1A	Skeletal muscles
767	ENSG00000285244	DINOL	Skeletal muscles
768	ENSG00000112139	MDGA1	Skeletal muscles
769	ENSG00000146122	DAAM2	Skeletal muscles
770	ENSG00000235033	DAAM2-AS1	Skeletal muscles
771	ENSG00000124701	APOBEC2	Skeletal muscles
772	ENSG00000112576	CCND3	Skeletal muscles
773	ENSG00000124587	PEX6	Skeletal muscles
774	ENSG00000272223	AL136304.1	Skeletal muscles
775	ENSG00000170734	POLH	Skeletal muscles
776	ENSG00000001561	ENPP4	Skeletal muscles
777	ENSG00000244694	PTCHD4	Skeletal muscles
778	ENSG00000286811	AL353138.1	Skeletal muscles
779	ENSG00000225613	LINCMD1	Skeletal muscles
780	ENSG00000199080	MIR133B	Skeletal muscles
781	ENSG00000124743	KLHL31	Skeletal muscles
782	ENSG00000146147	MLIP	Skeletal muscles
783	ENSG00000082293	COL19A1	Skeletal muscles
784	ENSG00000232295	AL589935.1	Skeletal muscles
785	ENSG00000269966	AL136164.2	Skeletal muscles
786	ENSG00000233237	LINC00472	Skeletal muscles
787	ENSG00000239626	RPSAP41	Skeletal muscles
788	ENSG00000111799	COL12A1	Skeletal muscles
789	ENSG00000118407	FILIP1	Skeletal muscles
790	ENSG00000237174	AL445465.2	Skeletal muscles
791	ENSG00000287811	AL391840.3	Skeletal muscles
792	ENSG00000260645	AL359715.2	Skeletal muscles
793	ENSG00000112837	TBX18	Skeletal muscles
794	ENSG00000135318	NT5E	Skeletal muscles
795	ENSG00000220563	PKMP3	Skeletal muscles
796	ENSG00000288009	AL353135.2	Skeletal muscles
797	ENSG00000184486	POU3F2	Skeletal muscles
798	ENSG00000112276	BVES	Skeletal muscles
799	ENSG00000203808	BVES-AS1	Skeletal muscles
800	ENSG00000132429	POPDC3	Skeletal muscles
801	ENSG00000057657	PRDM1	Skeletal muscles
802	ENSG00000081087	OSTM1	Skeletal muscles
803	ENSG00000080546	SESN1	Skeletal muscles
804	ENSG00000271730	AL390208.1	Skeletal muscles
805	ENSG00000009413	REV3L	Skeletal muscles
806	ENSG00000272356	AL080317.2	Skeletal muscles
807	ENSG00000112769	LAMA4	Skeletal muscles
808	ENSG00000170162	VGLL2	Skeletal muscles
809	ENSG00000282218	AL132671.2	Skeletal muscles
810	ENSG00000047932	GOPC	Skeletal muscles
811	ENSG00000230202	AL450405.1	Skeletal muscles
812	ENSG00000111860	CEP85L	Skeletal muscles
813	ENSG00000172594	SMPDL3A	Skeletal muscles
814	ENSG00000186439	TRDN	Skeletal muscles
815	ENSG00000188580	NKAIN2	Skeletal muscles
816	ENSG00000236548	RNF217-AS1	Skeletal muscles
817	ENSG00000146373	RNF217	Skeletal muscles
818	ENSG00000111912	NCOA7	Skeletal muscles
819	ENSG00000286215	AL356534.1	Skeletal muscles
820	ENSG00000146374	RSPO3	Skeletal muscles
821	ENSG00000233351	AL356124.2	Skeletal muscles
822	ENSG00000112319	EYA4	Skeletal muscles
823	ENSG00000171408	PDE7B	Skeletal muscles
824	ENSG00000237499	WAKMAR2	Skeletal muscles
825	ENSG00000118503	TNFAIP3	Skeletal muscles
826	ENSG00000112406	HECA	Skeletal muscles
827	ENSG00000231329	AL031772.1	Skeletal muscles
828	ENSG00000272446	AL158850.1	Skeletal muscles
829	ENSG00000164440	TXLNB	Skeletal muscles
830	ENSG00000118495	PLAGL1	Skeletal muscles
831	ENSG00000112425	EPM2A	Skeletal muscles
832	ENSG00000203727	SAMD5	Skeletal muscles
833	ENSG00000218996	ARL4AP5	Skeletal muscles
834	ENSG00000091831	ESR1	Skeletal muscles
835	ENSG00000131018	SYNE1	Skeletal muscles
836	ENSG00000234577	SYNE1-AS1	Skeletal muscles
837	ENSG00000164674	SYTL3	Skeletal muscles
838	ENSG00000265558	MIR3918	Skeletal muscles
839	ENSG00000285564	AL031121.2	Skeletal muscles
840	ENSG00000112541	PDE10A	Skeletal muscles
841	ENSG00000176381	PRR18	Skeletal muscles
842	ENSG00000287189	AL121956.6	Skeletal muscles
843	ENSG00000060762	MPC1	Skeletal muscles
844	ENSG00000286826	AL136129.1	Skeletal muscles
845	ENSG00000219814	RPL23AP47	Skeletal muscles
846	ENSG00000273230	AC102953.2	Skeletal muscles
847	ENSG00000182095	TNRC18	Skeletal muscles
848	ENSG00000214960	CRPPA	Skeletal muscles
849	ENSG00000237773	AC073332.1	Skeletal muscles
850	ENSG00000048052	HDAC9	Skeletal muscles
851	ENSG00000122691	TWIST1	Skeletal muscles
852	ENSG00000136235	GPNMB	Skeletal muscles
853	ENSG00000169193	CCDC126	Skeletal muscles
854	ENSG00000105928	GSDME	Skeletal muscles
855	ENSG00000105991	HOXA1	Skeletal muscles
856	ENSG00000233429	HOTAIRM1	Skeletal muscles
857	ENSG00000276528	AC004079.3	Skeletal muscles
858	ENSG00000276771	AC004079.4	Skeletal muscles
859	ENSG00000274864	AC004079.2	Skeletal muscles
860	ENSG00000274396	AC004079.1	Skeletal muscles
861	ENSG00000277694	AC004079.5	Skeletal muscles
862	ENSG00000105996	HOXA2	Skeletal muscles
863	ENSG00000146592	CREB5	Skeletal muscles
864	ENSG00000180354	MTURN	Skeletal muscles
865	ENSG00000251660	AC007036.3	Skeletal muscles
866	ENSG00000281404	LINC01176	Skeletal muscles
867	ENSG00000244480	AC005154.2	Skeletal muscles
868	ENSG00000240583	AQP1	Skeletal muscles
869	ENSG00000231952	DPY19L1P2	Skeletal muscles
870	ENSG00000205763	RP9P	Skeletal muscles
871	ENSG00000122642	FKBP9	Skeletal muscles
872	ENSG00000227544	AC018647.1	Skeletal muscles
873	ENSG00000086289	EPDR1	Skeletal muscles
874	ENSG00000106483	SFRP4	Skeletal muscles
875	ENSG00000231951	AC004837.3	Skeletal muscles
876	ENSG00000106540	AC004837.1	Skeletal muscles
877	ENSG00000228903	RASA4CP	Skeletal muscles
878	ENSG00000164708	PGAM2	Skeletal muscles
879	ENSG00000239775	AC017116.1	Skeletal muscles
880	ENSG00000058404	CAMK2B	Skeletal muscles
881	ENSG00000146674	IGFBP3	Skeletal muscles
882	ENSG00000179869	ABCA13	Skeletal muscles
883	ENSG00000224057	EGFR-AS1	Skeletal muscles
884	ENSG00000189166	TNRC18P3	Skeletal muscles
885	ENSG00000126524	SBDS	Skeletal muscles
886	ENSG00000188763	FZD9	Skeletal muscles
887	ENSG00000233448	PMS2P9	Skeletal muscles
888	ENSG00000135205	CCDC146	Skeletal muscles
889	ENSG00000127951	FGL2	Skeletal muscles
890	ENSG00000234456	MAGI2-AS3	Skeletal muscles
891	ENSG00000135218	CD36	Skeletal muscles
892	ENSG00000075223	SEMA3C	Skeletal muscles
893	ENSG00000153956	CACNA2D1	Skeletal muscles
894	ENSG00000157240	FZD1	Skeletal muscles
895	ENSG00000127920	GNG11	Skeletal muscles
896	ENSG00000164692	COL1A2	Skeletal muscles
897	ENSG00000105854	PON2	Skeletal muscles
898	ENSG00000273138	AC005021.1	Skeletal muscles
899	ENSG00000087085	ACHE	Skeletal muscles
900	ENSG00000106366	SERPINE1	Skeletal muscles
901	ENSG00000106436	MYL10	Skeletal muscles
902	ENSG00000233297	RASA4DP	Skeletal muscles
903	ENSG00000128606	LRRC17	Skeletal muscles
904	ENSG00000091129	NRCAM	Skeletal muscles
905	ENSG00000128590	DNAJB9	Skeletal muscles
906	ENSG00000164603	BMT2	Skeletal muscles
907	ENSG00000234520	AC018464.1	Skeletal muscles
908	ENSG00000164604	GPR85	Skeletal muscles
909	ENSG00000128573	FOXP2	Skeletal muscles
910	ENSG00000105971	CAV2	Skeletal muscles
911	ENSG00000105974	CAV1	Skeletal muscles
912	ENSG00000170807	LMOD2	Skeletal muscles
913	ENSG00000048405	ZNF800	Skeletal muscles
914	ENSG00000224940	PRRT4	Skeletal muscles
915	ENSG00000205085	FAM71F2	Skeletal muscles
916	ENSG00000128591	FLNC	Skeletal muscles
917	ENSG00000242902	FLNC-AS1	Skeletal muscles
918	ENSG00000224163	AC025594.1	Skeletal muscles
919	ENSG00000128510	CPA4	Skeletal muscles
920	ENSG00000157680	DGKI	Skeletal muscles
921	ENSG00000283537	AC073264.3	Skeletal muscles
922	ENSG00000170379	TCAF2	Skeletal muscles
923	ENSG00000253882	AC099548.2	Skeletal muscles
924	ENSG00000197558	SSPO	Skeletal muscles
925	ENSG00000106479	ZNF862	Skeletal muscles
926	ENSG00000273419	AC004877.1	Skeletal muscles
927	ENSG00000133612	AGAP3	Skeletal muscles
928	ENSG00000082014	SMARCD3	Skeletal muscles
929	ENSG00000272661	AC021097.1	Skeletal muscles
930	ENSG00000146910	CNPY1	Skeletal muscles
931	ENSG00000167393	PPP2R3B	Skeletal muscles
932	ENSG00000002586	CD99	Skeletal muscles
933	ENSG00000047648	ARHGAP6	Skeletal muscles
934	ENSG00000047634	SCML1	Skeletal muscles
935	ENSG00000086717	PPEF1	Skeletal muscles
936	ENSG00000091482	SMPX	Skeletal muscles
937	ENSG00000004848	ARX	Skeletal muscles
938	ENSG00000198947	DMD	Skeletal muscles
939	ENSG00000250349	AF241726.2	Skeletal muscles
940	ENSG00000101955	SRPX	Skeletal muscles
941	ENSG00000156298	TSPAN7	Skeletal muscles
942	ENSG00000049769	PPP1R3F	Skeletal muscles
943	ENSG00000213856	VDAC1P2	Skeletal muscles
944	ENSG00000083750	RRAGB	Skeletal muscles
945	ENSG00000131080	EDA2R	Skeletal muscles
946	ENSG00000285171	AL590764.2	Skeletal muscles
947	ENSG00000147168	IL2RG	Skeletal muscles
948	ENSG00000248503	AL356235.1	Skeletal muscles
949	ENSG00000102359	SRPX2	Skeletal muscles
950	ENSG00000102362	SYTL4	Skeletal muscles
951	ENSG00000126947	ARMCX1	Skeletal muscles
952	ENSG00000204072	ARMCX7P	Skeletal muscles
953	ENSG00000102401	ARMCX3	Skeletal muscles
954	ENSG00000228275	ARMCX3-AS1	Skeletal muscles
955	ENSG00000182916	TCEAL7	Skeletal muscles
956	ENSG00000172465	TCEAL1	Skeletal muscles
957	ENSG00000123570	RAB9B	Skeletal muscles
958	ENSG00000157502	PWWP3B	Skeletal muscles
959	ENSG00000133131	MORC4	Skeletal muscles
960	ENSG00000157514	TSC22D3	Skeletal muscles
961	ENSG00000101844	ATG4A	Skeletal muscles
962	ENSG00000243978	RTL9	Skeletal muscles
963	ENSG00000147251	DOCK11	Skeletal muscles
964	ENSG00000175556	LONRF3	Skeletal muscles
965	ENSG00000125355	TMEM255A	Skeletal muscles
966	ENSG00000101892	ATP1B4	Skeletal muscles
967	ENSG00000223749	MIR503HG	Skeletal muscles
968	ENSG00000284231	MIR424	Skeletal muscles
969	ENSG00000227060	LINC00629	Skeletal muscles
970	ENSG00000101928	MOSPD1	Skeletal muscles
971	ENSG00000134590	RTL8C	Skeletal muscles
972	ENSG00000225125	RANP4	Skeletal muscles
973	ENSG00000225400	RAB28P5	Skeletal muscles
974	ENSG00000013619	MAMLD1	Skeletal muscles
975	ENSG00000102181	CD99L2	Skeletal muscles
976	ENSG00000287918	AF274853.1	Skeletal muscles
977	ENSG00000184343	SRPK3	Skeletal muscles
978	ENSG00000230578	AC234781.5	Skeletal muscles
979	ENSG00000185973	TMLHE	Skeletal muscles
980	ENSG00000223508	RPL23AP53	Skeletal muscles
981	ENSG00000172748	ZNF596	Skeletal muscles
982	ENSG00000036448	MYOM2	Skeletal muscles
983	ENSG00000271743	AF287957.1	Skeletal muscles
984	ENSG00000164733	CTSB	Skeletal muscles
985	ENSG00000164741	DLC1	Skeletal muscles
986	ENSG00000245281	AC124242.1	Skeletal muscles
987	ENSG00000061337	LZTS1	Skeletal muscles
988	ENSG00000158856	DMTN	Skeletal muscles
989	ENSG00000120910	PPP3CC	Skeletal muscles
990	ENSG00000251034	AC087854.1	Skeletal muscles
991	ENSG00000179388	EGR3	Skeletal muscles
992	ENSG00000253125	AC055854.1	Skeletal muscles
993	ENSG00000134013	LOXL2	Skeletal muscles
994	ENSG00000253837	AC090197.1	Skeletal muscles
995	ENSG00000197217	ENTPD4	Skeletal muscles
996	ENSG00000147421	HMBOX1	Skeletal muscles
997	ENSG00000120875	DUSP4	Skeletal muscles
998	ENSG00000157168	NRG1	Skeletal muscles
999	ENSG00000183779	ZNF703	Skeletal muscles
1000	ENSG00000020181	ADGRA2	Skeletal muscles
1001	ENSG00000147526	TACC1	Skeletal muscles
1002	ENSG00000169499	PLEKHA2	Skeletal muscles
1003	ENSG00000253645	AC108863.2	Skeletal muscles
1004	ENSG00000029534	ANK1	Skeletal muscles
1005	ENSG00000253389	AC113133.1	Skeletal muscles
1006	ENSG00000104368	PLAT	Skeletal muscles
1007	ENSG00000240395	RPL5P23	Skeletal muscles
1008	ENSG00000168575	SLC20A2	Skeletal muscles
1009	ENSG00000254198	AC113191.1	Skeletal muscles
1010	ENSG00000221869	CEBPD	Skeletal muscles
1011	ENSG00000019549	SNAI2	Skeletal muscles
1012	ENSG00000168300	PCMTD1	Skeletal muscles
1013	ENSG00000147509	RGS20	Skeletal muscles
1014	ENSG00000251396	LINC01301	Skeletal muscles
1015	ENSG00000147573	TRIM55	Skeletal muscles
1016	ENSG00000169085	VXN	Skeletal muscles
1017	ENSG00000137573	SULF1	Skeletal muscles
1018	ENSG00000285579	AC015687.1	Skeletal muscles
1019	ENSG00000254031	AC022858.1	Skeletal muscles
1020	ENSG00000104313	EYA1	Skeletal muscles
1021	ENSG00000235531	MSC-AS1	Skeletal muscles
1022	ENSG00000178860	MSC	Skeletal muscles
1023	ENSG00000253661	ZFHX4-AS1	Skeletal muscles
1024	ENSG00000091656	ZFHX4	Skeletal muscles
1025	ENSG00000171033	PKIA	Skeletal muscles
1026	ENSG00000260398	AC068700.1	Skeletal muscles
1027	ENSG00000164683	HEY1	Skeletal muscles
1028	ENSG00000205189	ZBTB10	Skeletal muscles
1029	ENSG00000076641	PAG1	Skeletal muscles
1030	ENSG00000253704	AC023632.2	Skeletal muscles
1031	ENSG00000164938	TP53INP1	Skeletal muscles
1032	ENSG00000156466	GDF6	Skeletal muscles
1033	ENSG00000104324	CPQ	Skeletal muscles
1034	ENSG00000104375	STK3	Skeletal muscles
1035	ENSG00000034677	RNF19A	Skeletal muscles
1036	ENSG00000261087	ZNNT1	Skeletal muscles
1037	ENSG00000155090	KLF10	Skeletal muscles
1038	ENSG00000164932	CTHRC1	Skeletal muscles
1039	ENSG00000169946	ZFPM2	Skeletal muscles
1040	ENSG00000245330	AP005717.1	Skeletal muscles
1041	ENSG00000155792	DEPTOR	Skeletal muscles
1042	ENSG00000254343	AC091563.1	Skeletal muscles
1043	ENSG00000170961	HAS2	Skeletal muscles
1044	ENSG00000248690	HAS2-AS1	Skeletal muscles
1045	ENSG00000165156	ZHX1	Skeletal muscles
1046	ENSG00000156804	FBXO32	Skeletal muscles
1047	ENSG00000170873	MTSS1	Skeletal muscles
1048	ENSG00000286535	AC139019.1	Skeletal muscles
1049	ENSG00000104419	NDRG1	Skeletal muscles
1050	ENSG00000160886	LY6K	Skeletal muscles
1051	ENSG00000253741	LNCOC1	Skeletal muscles
1052	ENSG00000182759	MAFA	Skeletal muscles
1053	ENSG00000288096	AC109322.2	Skeletal muscles
1054	ENSG00000260428	SCX	Skeletal muscles
1055	ENSG00000167701	GPT	Skeletal muscles
1056	ENSG00000231808	LINC01388	Skeletal muscles
1057	ENSG00000170122	FOXD4	Skeletal muscles
1058	ENSG00000107249	GLIS3	Skeletal muscles
1059	ENSG00000197646	PDCD1LG2	Skeletal muscles
1060	ENSG00000153714	LURAP1L	Skeletal muscles
1061	ENSG00000178031	ADAMTSL1	Skeletal muscles
1062	ENSG00000155875	SAXO1	Skeletal muscles
1063	ENSG00000171843	MLLT3	Skeletal muscles
1064	ENSG00000147889	CDKN2A	Skeletal muscles
1065	ENSG00000240498	CDKN2B-AS1	Skeletal muscles
1066	ENSG00000286322	AL356218.2	Skeletal muscles
1067	ENSG00000231991	ANXA2P2	Skeletal muscles
1068	ENSG00000005238	FAM214B	Skeletal muscles
1069	ENSG00000198853	RUSC2	Skeletal muscles
1070	ENSG00000198467	TPM2	Skeletal muscles
1071	ENSG00000196196	HRCT1	Skeletal muscles
1072	ENSG00000122694	GLIPR2	Skeletal muscles
1073	ENSG00000147912	FBXO10	Skeletal muscles
1074	ENSG00000070601	FRMPD1	Skeletal muscles
1075	ENSG00000213839	TMX2P1	Skeletal muscles
1076	ENSG00000277778	PGM5P2	Skeletal muscles
1077	ENSG00000225655	BX255923.1	Skeletal muscles
1078	ENSG00000279561	AL845472.2	Skeletal muscles
1079	ENSG00000287168	AL512625.3	Skeletal muscles
1080	ENSG00000229422	AL512625.2	Skeletal muscles
1081	ENSG00000154330	PGM5	Skeletal muscles
1082	ENSG00000107282	APBA1	Skeletal muscles
1083	ENSG00000243888	AL355140.1	Skeletal muscles
1084	ENSG00000204706	MAMDC2-AS1	Skeletal muscles
1085	ENSG00000165072	MAMDC2	Skeletal muscles
1086	ENSG00000268364	SMC5-AS1	Skeletal muscles
1087	ENSG00000119138	KLF9	Skeletal muscles
1088	ENSG00000135046	ANXA1	Skeletal muscles
1089	ENSG00000106772	PRUNE2	Skeletal muscles
1090	ENSG00000225937	PCA3	Skeletal muscles
1091	ENSG00000106829	TLE4	Skeletal muscles
1092	ENSG00000172159	FRMD3	Skeletal muscles
1093	ENSG00000197506	SLC28A3	Skeletal muscles
1094	ENSG00000180447	GAS1	Skeletal muscles
1095	ENSG00000165030	NFIL3	Skeletal muscles
1096	ENSG00000130956	HABP4	Skeletal muscles
1097	ENSG00000158122	PRXL2C	Skeletal muscles
1098	ENSG00000136842	TMOD1	Skeletal muscles
1099	ENSG00000095383	TBC1D2	Skeletal muscles
1100	ENSG00000119508	NR4A3	Skeletal muscles
1101	ENSG00000170681	CAVIN4	Skeletal muscles
1102	ENSG00000106701	FSD1L	Skeletal muscles
1103	ENSG00000095209	TMEM38B	Skeletal muscles
1104	ENSG00000157654	PALM2AKAP2	Skeletal muscles
1105	ENSG00000030304	MUSK	Skeletal muscles
1106	ENSG00000198121	LPAR1	Skeletal muscles
1107	ENSG00000148154	UGCG	Skeletal muscles
1108	ENSG00000259953	AL138756.1	Skeletal muscles
1109	ENSG00000119471	HSDL2	Skeletal muscles
1110	ENSG00000225684	FAM225B	Skeletal muscles
1111	ENSG00000231528	FAM225A	Skeletal muscles
1112	ENSG00000136867	SLC31A2	Skeletal muscles
1113	ENSG00000148225	WDR31	Skeletal muscles
1114	ENSG00000138835	RGS3	Skeletal muscles
1115	ENSG00000173077	DELEC1	Skeletal muscles
1116	ENSG00000041982	TNC	Skeletal muscles
1117	ENSG00000182752	PAPPA	Skeletal muscles
1118	ENSG00000256040	PAPPA-AS1	Skeletal muscles
1119	ENSG00000234782	TPT1P9	Skeletal muscles
1120	ENSG00000148180	GSN	Skeletal muscles
1121	ENSG00000235865	GSN-AS1	Skeletal muscles
1122	ENSG00000175764	TTLL11	Skeletal muscles
1123	ENSG00000095303	PTGS1	Skeletal muscles
1124	ENSG00000119408	NEK6	Skeletal muscles
1125	ENSG00000185585	OLFML2A	Skeletal muscles
1126	ENSG00000106992	AK1	Skeletal muscles
1127	ENSG00000257524	AL157935.3	Skeletal muscles
1128	ENSG00000160408	ST6GALNAC6	Skeletal muscles
1129	ENSG00000188483	IER5L	Skeletal muscles
1130	ENSG00000268050	AL158151.3	Skeletal muscles
1131	ENSG00000204055	AL158151.1	Skeletal muscles
1132	ENSG00000204054	LINC00963	Skeletal muscles
1133	ENSG00000286078	AL391056.2	Skeletal muscles
1134	ENSG00000126882	FAM78A	Skeletal muscles
1135	ENSG00000160539	PLPP7	Skeletal muscles
1136	ENSG00000187616	MYMK	Skeletal muscles
1137	ENSG00000225756	DBH-AS1	Skeletal muscles
1138	ENSG00000130635	COL5A1	Skeletal muscles
1139	ENSG00000286502	AL645768.1	Skeletal muscles
1140	ENSG00000232434	AJM1	Skeletal muscles
1141	ENSG00000107317	PTGDS	Skeletal muscles
1142	ENSG00000284341	AL807752.7	Skeletal muscles
1143	ENSG00000214402	LCNL1	Skeletal muscles
1144	ENSG00000176978	DPP7	Skeletal muscles
1145	ENSG00000244242	IFITM10	Skeletal muscles
1146	ENSG00000149043	SYT8	Skeletal muscles
1147	ENSG00000130598	TNNI2	Skeletal muscles
1148	ENSG00000130592	LSP1	Skeletal muscles
1149	ENSG00000283787	PRR33	Skeletal muscles
1150	ENSG00000130595	TNNT3	Skeletal muscles
1151	ENSG00000167244	IGF2	Skeletal muscles
1152	ENSG00000284779	AC132217.2	Skeletal muscles
1153	ENSG00000240801	AC132217.1	Skeletal muscles
1154	ENSG00000129965	INS-IGF2	Skeletal muscles
1155	ENSG00000099869	IGF2-AS	Skeletal muscles
1156	ENSG00000129757	CDKN1C	Skeletal muscles
1157	ENSG00000166311	SMPD1	Skeletal muscles
1158	ENSG00000166444	DENND2B	Skeletal muscles
1159	ENSG00000166452	AKIP1	Skeletal muscles
1160	ENSG00000245522	LINC02709	Skeletal muscles
1161	ENSG00000246308	AC116535.2	Skeletal muscles
1162	ENSG00000250041	AC069360.1	Skeletal muscles
1163	ENSG00000197702	PARVA	Skeletal muscles
1164	ENSG00000187079	TEAD1	Skeletal muscles
1165	ENSG00000254586	AC124301.1	Skeletal muscles
1166	ENSG00000255335	LINC02729	Skeletal muscles
1167	ENSG00000129152	MYOD1	Skeletal muscles
1168	ENSG00000129159	KCNC1	Skeletal muscles
1169	ENSG00000129170	CSRP3	Skeletal muscles
1170	ENSG00000247151	CSTF3-DT	Skeletal muscles
1171	ENSG00000110422	HIPK3	Skeletal muscles
1172	ENSG00000135363	LMO2	Skeletal muscles
1173	ENSG00000026508	CD44	Skeletal muscles
1174	ENSG00000255443	CD44-AS1	Skeletal muscles
1175	ENSG00000149090	PAMR1	Skeletal muscles
1176	ENSG00000179431	FJX1	Skeletal muscles
1177	ENSG00000179241	LDLRAD3	Skeletal muscles
1178	ENSG00000175104	TRAF6	Skeletal muscles
1179	ENSG00000280331	AC061999.1	Skeletal muscles
1180	ENSG00000085117	CD82	Skeletal muscles
1181	ENSG00000254693	AC010768.1	Skeletal muscles
1182	ENSG00000165917	RAPSN	Skeletal muscles
1183	ENSG00000280010	AP001350.2	Skeletal muscles
1184	ENSG00000229859	PGA3	Skeletal muscles
1185	ENSG00000229183	PGA4	Skeletal muscles
1186	ENSG00000256713	PGA5	Skeletal muscles
1187	ENSG00000124942	AHNAK	Skeletal muscles
1188	ENSG00000276102	MIR6747	Skeletal muscles
1189	ENSG00000133315	MACROD1	Skeletal muscles
1190	ENSG00000256341	AP006333.2	Skeletal muscles
1191	ENSG00000110047	EHD1	Skeletal muscles
1192	ENSG00000173727	AP000769.1	Skeletal muscles
1193	ENSG00000278217	AP000769.5	Skeletal muscles
1194	ENSG00000260233	ZNRD2-AS1	Skeletal muscles
1195	ENSG00000176973	FAM89B	Skeletal muscles
1196	ENSG00000173442	EHBP1L1	Skeletal muscles
1197	ENSG00000172638	EFEMP2	Skeletal muscles
1198	ENSG00000175592	FOSL1	Skeletal muscles
1199	ENSG00000254756	AP001107.6	Skeletal muscles
1200	ENSG00000175463	TBC1D10C	Skeletal muscles
1201	ENSG00000006534	ALDH3B1	Skeletal muscles
1202	ENSG00000257038	AP002761.3	Skeletal muscles
1203	ENSG00000110237	ARHGEF17	Skeletal muscles
1204	ENSG00000175567	UCP2	Skeletal muscles
1205	ENSG00000175564	UCP3	Skeletal muscles
1206	ENSG00000168014	C2CD3	Skeletal muscles
1207	ENSG00000149380	P4HA3	Skeletal muscles
1208	ENSG00000286943	AP001992.2	Skeletal muscles
1209	ENSG00000158555	GDPD5	Skeletal muscles
1210	ENSG00000255507	UVRAG-DT	Skeletal muscles
1211	ENSG00000033327	GAB2	Skeletal muscles
1212	ENSG00000137500	CCDC90B	Skeletal muscles
1213	ENSG00000278989	AP001148.1	Skeletal muscles
1214	ENSG00000151376	ME3	Skeletal muscles
1215	ENSG00000150687	PRSS23	Skeletal muscles
1216	ENSG00000149218	ENDOD1	Skeletal muscles
1217	ENSG00000184384	MAML2	Skeletal muscles
1218	ENSG00000285921	AP000779.1	Skeletal muscles
1219	ENSG00000110675	ELMOD1	Skeletal muscles
1220	ENSG00000170290	SLN	Skeletal muscles
1221	ENSG00000149289	ZC3H12C	Skeletal muscles
1222	ENSG00000170145	SIK2	Skeletal muscles
1223	ENSG00000109846	CRYAB	Skeletal muscles
1224	ENSG00000170276	HSPB2	Skeletal muscles
1225	ENSG00000254445	HSPB2-C11orf52	Skeletal muscles
1226	ENSG00000197580	BCO2	Skeletal muscles
1227	ENSG00000250303	LINC02762	Skeletal muscles
1228	ENSG00000247416	AP000802.1	Skeletal muscles
1229	ENSG00000149294	NCAM1	Skeletal muscles
1230	ENSG00000227487	NCAM1-AS1	Skeletal muscles
1231	ENSG00000255129	AP000880.1	Skeletal muscles
1232	ENSG00000109906	ZBTB16	Skeletal muscles
1233	ENSG00000166741	NNMT	Skeletal muscles
1234	ENSG00000186318	BACE1	Skeletal muscles
1235	ENSG00000172425	TTC36	Skeletal muscles
1236	ENSG00000243431	RPL5P30	Skeletal muscles
1237	ENSG00000172375	C2CD2L	Skeletal muscles
1238	ENSG00000076706	MCAM	Skeletal muscles
1239	ENSG00000223953	C1QTNF5	Skeletal muscles
1240	ENSG00000235718	MFRP	Skeletal muscles
1241	ENSG00000036672	USP2	Skeletal muscles
1242	ENSG00000184232	OAF	Skeletal muscles
1243	ENSG00000255248	MIR100HG	Skeletal muscles
1244	ENSG00000154146	NRGN	Skeletal muscles
1245	ENSG00000255045	AP000866.5	Skeletal muscles
1246	ENSG00000165495	PKNOX2	Skeletal muscles
1247	ENSG00000283703	VSIG10L2	Skeletal muscles
1248	ENSG00000064309	CDON	Skeletal muscles
1249	ENSG00000149571	KIRREL3	Skeletal muscles
1250	ENSG00000174370	C11orf45	Skeletal muscles
1251	ENSG00000166086	JAM3	Skeletal muscles
1252	ENSG00000151240	DIP2C	Skeletal muscles
1253	ENSG00000233117	LINC00702	Skeletal muscles
1254	ENSG00000225383	SFTA1P	Skeletal muscles
1255	ENSG00000181800	CELF2-AS1	Skeletal muscles
1256	ENSG00000285671	AL139405.2	Skeletal muscles
1257	ENSG00000229124	VIM-AS1	Skeletal muscles
1258	ENSG00000026025	VIM	Skeletal muscles
1259	ENSG00000234961	AL133415.1	Skeletal muscles
1260	ENSG00000165996	HACD1	Skeletal muscles
1261	ENSG00000148444	COMMD3	Skeletal muscles
1262	ENSG00000269897	COMMD3-BMI1	Skeletal muscles
1263	ENSG00000168283	BMI1	Skeletal muscles
1264	ENSG00000077327	SPAG6	Skeletal muscles
1265	ENSG00000224597	SVIL-AS1	Skeletal muscles
1266	ENSG00000274985	PTCHD3P1	Skeletal muscles
1267	ENSG00000197321	SVIL	Skeletal muscles
1268	ENSG00000234814	SVIL2P	Skeletal muscles
1269	ENSG00000148516	ZEB1	Skeletal muscles
1270	ENSG00000099250	NRP1	Skeletal muscles
1271	ENSG00000238258	AL121748.1	Skeletal muscles
1272	ENSG00000273312	AL121749.1	Skeletal muscles
1273	ENSG00000177291	GJD4	Skeletal muscles
1274	ENSG00000175395	ZNF25	Skeletal muscles
1275	ENSG00000283930	AL117339.4	Skeletal muscles
1276	ENSG00000276805	AL133216.2	Skeletal muscles
1277	ENSG00000273008	AC010864.1	Skeletal muscles
1278	ENSG00000169826	CSGALNACT2	Skeletal muscles
1279	ENSG00000107551	RASSF4	Skeletal muscles
1280	ENSG00000165507	DEPP1	Skeletal muscles
1281	ENSG00000177354	C10orf71	Skeletal muscles
1282	ENSG00000185532	PRKG1	Skeletal muscles
1283	ENSG00000236671	PRKG1-AS1	Skeletal muscles
1284	ENSG00000107984	DKK1	Skeletal muscles
1285	ENSG00000165443	PHYHIPL	Skeletal muscles
1286	ENSG00000148541	FAM13C	Skeletal muscles
1287	ENSG00000227877	MRLN	Skeletal muscles
1288	ENSG00000072422	RHOBTB1	Skeletal muscles
1289	ENSG00000150347	ARID5B	Skeletal muscles
1290	ENSG00000148634	HERC4	Skeletal muscles
1291	ENSG00000138347	MYPN	Skeletal muscles
1292	ENSG00000229097	CALM2P2	Skeletal muscles
1293	ENSG00000107738	VSIR	Skeletal muscles
1294	ENSG00000213700	RPL17P50	Skeletal muscles
1295	ENSG00000122884	P4HA1	Skeletal muscles
1296	ENSG00000237768	AL731563.3	Skeletal muscles
1297	ENSG00000288559	AC016394.4	Skeletal muscles
1298	ENSG00000156042	CFAP70	Skeletal muscles
1299	ENSG00000166343	MSS51	Skeletal muscles
1300	ENSG00000166317	SYNPO2L	Skeletal muscles
1301	ENSG00000122861	PLAU	Skeletal muscles
1302	ENSG00000222047	C10orf55	Skeletal muscles
1303	ENSG00000079393	DUSP13	Skeletal muscles
1304	ENSG00000270087	AC010997.3	Skeletal muscles
1305	ENSG00000165655	ZNF503	Skeletal muscles
1306	ENSG00000237149	ZNF503-AS2	Skeletal muscles
1307	ENSG00000156113	KCNMA1	Skeletal muscles
1308	ENSG00000236467	KCNMA1-AS1	Skeletal muscles
1309	ENSG00000165424	ZCCHC24	Skeletal muscles
1310	ENSG00000235426	AL133481.1	Skeletal muscles
1311	ENSG00000273372	SFTPD-AS1	Skeletal muscles
1312	ENSG00000148604	RGR	Skeletal muscles
1313	ENSG00000122367	LDB3	Skeletal muscles
1314	ENSG00000180139	ACTA2-AS1	Skeletal muscles
1315	ENSG00000107796	ACTA2	Skeletal muscles
1316	ENSG00000286116	AL157394.3	Skeletal muscles
1317	ENSG00000026103	FAS	Skeletal muscles
1318	ENSG00000261438	AL157394.1	Skeletal muscles
1319	ENSG00000119922	IFIT2	Skeletal muscles
1320	ENSG00000119917	IFIT3	Skeletal muscles
1321	ENSG00000185745	IFIT1	Skeletal muscles
1322	ENSG00000152778	IFIT5	Skeletal muscles
1323	ENSG00000148677	ANKRD1	Skeletal muscles
1324	ENSG00000119938	PPP1R3C	Skeletal muscles
1325	ENSG00000138190	EXOC6	Skeletal muscles
1326	ENSG00000138119	MYOF	Skeletal muscles
1327	ENSG00000138193	PLCE1	Skeletal muscles
1328	ENSG00000268894	PLCE1-AS1	Skeletal muscles
1329	ENSG00000108239	TBC1D12	Skeletal muscles
1330	ENSG00000165887	ANKRD2	Skeletal muscles
1331	ENSG00000138131	LOXL4	Skeletal muscles
1332	ENSG00000230928	AL139241.1	Skeletal muscles
1333	ENSG00000227695	DNMBP-AS1	Skeletal muscles
1334	ENSG00000119906	SLF2	Skeletal muscles
1335	ENSG00000107819	SFXN3	Skeletal muscles
1336	ENSG00000107821	KAZALD1	Skeletal muscles
1337	ENSG00000138136	LBX1	Skeletal muscles
1338	ENSG00000227128	LBX1-AS1	Skeletal muscles
1339	ENSG00000119915	ELOVL3	Skeletal muscles
1340	ENSG00000107859	PITX3	Skeletal muscles
1341	ENSG00000076685	NT5C2	Skeletal muscles
1342	ENSG00000107954	NEURL1	Skeletal muscles
1343	ENSG00000119950	MXI1	Skeletal muscles
1344	ENSG00000228417	AL360182.2	Skeletal muscles
1345	ENSG00000203867	RBM20	Skeletal muscles
1346	ENSG00000284482	MIR4680	Skeletal muscles
1347	ENSG00000197142	ACSL5	Skeletal muscles
1348	ENSG00000260917	AL158212.3	Skeletal muscles
1349	ENSG00000169129	AFAP1L2	Skeletal muscles
1350	ENSG00000151892	GFRA1	Skeletal muscles
1351	ENSG00000285587	AC012470.1	Skeletal muscles
1352	ENSG00000166033	HTRA1	Skeletal muscles
1353	ENSG00000148848	ADAM12	Skeletal muscles
1354	ENSG00000154493	C10orf90	Skeletal muscles
1355	ENSG00000188916	INSYN2A	Skeletal muscles
1356	ENSG00000108001	EBF3	Skeletal muscles
1357	ENSG00000275327	AL354950.2	Skeletal muscles
1358	ENSG00000213147	RPL23AP60	Skeletal muscles
1359	ENSG00000111186	WNT5B	Skeletal muscles
1360	ENSG00000011105	TSPAN9	Skeletal muscles
1361	ENSG00000256356	HSPA8P5	Skeletal muscles
1362	ENSG00000118971	CCND2	Skeletal muscles
1363	ENSG00000185652	NTF3	Skeletal muscles
1364	ENSG00000010295	IFFO1	Skeletal muscles
1365	ENSG00000177675	CD163L1	Skeletal muscles
1366	ENSG00000177575	CD163	Skeletal muscles
1367	ENSG00000175899	A2M	Skeletal muscles
1368	ENSG00000110852	CLEC2B	Skeletal muscles
1369	ENSG00000255882	AC091814.1	Skeletal muscles
1370	ENSG00000111276	CDKN1B	Skeletal muscles
1371	ENSG00000134531	EMP1	Skeletal muscles
1372	ENSG00000151491	EPS8	Skeletal muscles
1373	ENSG00000048540	LMO3	Skeletal muscles
1374	ENSG00000245205	EEF1A1P4	Skeletal muscles
1375	ENSG00000134548	SPX	Skeletal muscles
1376	ENSG00000111713	GYS2	Skeletal muscles
1377	ENSG00000069431	ABCC9	Skeletal muscles
1378	ENSG00000123095	BHLHE41	Skeletal muscles
1379	ENSG00000123096	SSPN	Skeletal muscles
1380	ENSG00000255750	AC022509.1	Skeletal muscles
1381	ENSG00000243517	AC024940.3	Skeletal muscles
1382	ENSG00000170456	DENND5B	Skeletal muscles
1383	ENSG00000175548	ALG10B	Skeletal muscles
1384	ENSG00000188906	LRRK2	Skeletal muscles
1385	ENSG00000015153	YAF2	Skeletal muscles
1386	ENSG00000257896	AC093012.1	Skeletal muscles
1387	ENSG00000198001	IRAK4	Skeletal muscles
1388	ENSG00000169884	WNT10B	Skeletal muscles
1389	ENSG00000181418	DDN	Skeletal muscles
1390	ENSG00000258283	AC011603.4	Skeletal muscles
1391	ENSG00000257913	DDN-AS1	Skeletal muscles
1392	ENSG00000167552	TUBA1A	Skeletal muscles
1393	ENSG00000186897	C1QL4	Skeletal muscles
1394	ENSG00000178401	DNAJC22	Skeletal muscles
1395	ENSG00000186666	BCDIN3D	Skeletal muscles
1396	ENSG00000167588	GPD1	Skeletal muscles
1397	ENSG00000139567	ACVRL1	Skeletal muscles
1398	ENSG00000161835	GRASP	Skeletal muscles
1399	ENSG00000167767	KRT80	Skeletal muscles
1400	ENSG00000111077	TNS2	Skeletal muscles
1401	ENSG00000285692	AC023509.6	Skeletal muscles
1402	ENSG00000012822	CALCOCO1	Skeletal muscles
1403	ENSG00000250742	LINC02381	Skeletal muscles
1404	ENSG00000258086	AC079313.1	Skeletal muscles
1405	ENSG00000161638	ITGA5	Skeletal muscles
1406	ENSG00000257809	AC034102.5	Skeletal muscles
1407	ENSG00000166886	NAB2	Skeletal muscles
1408	ENSG00000185482	STAC3	Skeletal muscles
1409	ENSG00000135439	AGAP2	Skeletal muscles
1410	ENSG00000255737	AGAP2-AS1	Skeletal muscles
1411	ENSG00000270039	AC025165.5	Skeletal muscles
1412	ENSG00000174099	MSRB3	Skeletal muscles
1413	ENSG00000127325	BEST3	Skeletal muscles
1414	ENSG00000139292	LGR5	Skeletal muscles
1415	ENSG00000173451	THAP2	Skeletal muscles
1416	ENSG00000180881	CAPS2	Skeletal muscles
1417	ENSG00000067798	NAV3	Skeletal muscles
1418	ENSG00000111046	MYF6	Skeletal muscles
1419	ENSG00000049130	KITLG	Skeletal muscles
1420	ENSG00000271327	AC010201.2	Skeletal muscles
1421	ENSG00000258302	AC025034.1	Skeletal muscles
1422	ENSG00000070961	ATP2B1	Skeletal muscles
1423	ENSG00000271614	ATP2B1-AS1	Skeletal muscles
1424	ENSG00000139329	LUM	Skeletal muscles
1425	ENSG00000266923	AC063949.2	Skeletal muscles
1426	ENSG00000205056	LINC02397	Skeletal muscles
1427	ENSG00000187510	PLEKHG7	Skeletal muscles
1428	ENSG00000057704	TMCC3	Skeletal muscles
1429	ENSG00000283818	MIR7844	Skeletal muscles
1430	ENSG00000074527	NTN4	Skeletal muscles
1431	ENSG00000196091	MYBPC1	Skeletal muscles
1432	ENSG00000136048	DRAM1	Skeletal muscles
1433	ENSG00000179088	C12orf42	Skeletal muscles
1434	ENSG00000111727	HCFC2	Skeletal muscles
1435	ENSG00000166046	TCP11L2	Skeletal muscles
1436	ENSG00000260329	AC007541.1	Skeletal muscles
1437	ENSG00000151135	TMEM263	Skeletal muscles
1438	ENSG00000120832	MTERF2	Skeletal muscles
1439	ENSG00000110876	SELPLG	Skeletal muscles
1440	ENSG00000139438	FAM222A	Skeletal muscles
1441	ENSG00000076513	ANKRD13A	Skeletal muscles
1442	ENSG00000111245	MYL2	Skeletal muscles
1443	ENSG00000139722	VPS37B	Skeletal muscles
1444	ENSG00000256152	AC027290.2	Skeletal muscles
1445	ENSG00000280138	AC027290.3	Skeletal muscles
1446	ENSG00000197653	DNAH10	Skeletal muscles
1447	ENSG00000119242	CCDC92	Skeletal muscles
1448	ENSG00000250091	DNAH10OS	Skeletal muscles
1449	ENSG00000121743	GJA3	Skeletal muscles
1450	ENSG00000165474	GJB2	Skeletal muscles
1451	ENSG00000278291	AL161772.1	Skeletal muscles
1452	ENSG00000172458	IL17D	Skeletal muscles
1453	ENSG00000150456	EEF1AKMT1	Skeletal muscles
1454	ENSG00000102678	FGF9	Skeletal muscles
1455	ENSG00000102683	SGCG	Skeletal muscles
1456	ENSG00000229558	SACS-AS1	Skeletal muscles
1457	ENSG00000127863	TNFRSF19	Skeletal muscles
1458	ENSG00000180730	SHISA2	Skeletal muscles
1459	ENSG00000133121	STARD13	Skeletal muscles
1460	ENSG00000120669	SOHLH2	Skeletal muscles
1461	ENSG00000120664	SPART-AS1	Skeletal muscles
1462	ENSG00000183722	LHFPL6	Skeletal muscles
1463	ENSG00000174032	SLC25A30	Skeletal muscles
1464	ENSG00000136141	LRCH1	Skeletal muscles
1465	ENSG00000139687	RB1	Skeletal muscles
1466	ENSG00000139679	LPAR6	Skeletal muscles
1467	ENSG00000286191	AL158195.1	Skeletal muscles
1468	ENSG00000136114	THSD1	Skeletal muscles
1469	ENSG00000083535	PIBF1	Skeletal muscles
1470	ENSG00000102554	KLF5	Skeletal muscles
1471	ENSG00000178695	KCTD12	Skeletal muscles
1472	ENSG00000136158	SPRY2	Skeletal muscles
1473	ENSG00000139793	MBNL2	Skeletal muscles
1474	ENSG00000228501	RPL15P18	Skeletal muscles
1475	ENSG00000134897	BIVM	Skeletal muscles
1476	ENSG00000174405	LIG4	Skeletal muscles
1477	ENSG00000139826	ABHD13	Skeletal muscles
1478	ENSG00000102524	TNFSF13B	Skeletal muscles
1479	ENSG00000255874	LINC00346	Skeletal muscles
1480	ENSG00000235875	ARHGEF7-AS2	Skeletal muscles
1481	ENSG00000153531	ADPRHL1	Skeletal muscles
1482	ENSG00000244306	AL589743.1	Skeletal muscles
1483	ENSG00000197616	MYH6	Skeletal muscles
1484	ENSG00000092054	MYH7	Skeletal muscles
1485	ENSG00000258444	AL132855.1	Skeletal muscles
1486	ENSG00000139914	FITM1	Skeletal muscles
1487	ENSG00000176165	FOXG1	Skeletal muscles
1488	ENSG00000151320	AKAP6	Skeletal muscles
1489	ENSG00000165410	CFL2	Skeletal muscles
1490	ENSG00000197776	KLHDC1	Skeletal muscles
1491	ENSG00000100504	PYGL	Skeletal muscles
1492	ENSG00000258745	AL358334.3	Skeletal muscles
1493	ENSG00000186469	GNG2	Skeletal muscles
1494	ENSG00000259007	AL358333.3	Skeletal muscles
1495	ENSG00000020577	SAMD4A	Skeletal muscles
1496	ENSG00000165617	DACT1	Skeletal muscles
1497	ENSG00000258583	LINC01500	Skeletal muscles
1498	ENSG00000258952	SALRNA1	Skeletal muscles
1499	ENSG00000126778	SIX1	Skeletal muscles
1500	ENSG00000258667	HIF1A-AS3	Skeletal muscles
1501	ENSG00000259116	AL049869.3	Skeletal muscles
1502	ENSG00000070182	SPTB	Skeletal muscles
1503	ENSG00000100647	SUSD6	Skeletal muscles
1504	ENSG00000100678	SLC8A3	Skeletal muscles
1505	ENSG00000258422	AL160191.1	Skeletal muscles
1506	ENSG00000287643	AC004825.3	Skeletal muscles
1507	ENSG00000205683	DPF3	Skeletal muscles
1508	ENSG00000279026	AC005225.4	Skeletal muscles
1509	ENSG00000119681	LTBP2	Skeletal muscles
1510	ENSG00000258425	AC013451.1	Skeletal muscles
1511	ENSG00000119699	TGFB3	Skeletal muscles
1512	ENSG00000258876	TGFB3-AS1	Skeletal muscles
1513	ENSG00000071246	VASH1	Skeletal muscles
1514	ENSG00000259081	AF111169.3	Skeletal muscles
1515	ENSG00000258675	LINC02308	Skeletal muscles
1516	ENSG00000205562	AL049775.1	Skeletal muscles
1517	ENSG00000185070	FLRT2	Skeletal muscles
1518	ENSG00000070778	PTPN21	Skeletal muscles
1519	ENSG00000258983	AL162171.2	Skeletal muscles
1520	ENSG00000140092	FBLN5	Skeletal muscles
1521	ENSG00000100628	ASB2	Skeletal muscles
1522	ENSG00000258987	AL132642.1	Skeletal muscles
1523	ENSG00000176438	SYNE3	Skeletal muscles
1524	ENSG00000036530	CYP46A1	Skeletal muscles
1525	ENSG00000259775	AL138976.2	Skeletal muscles
1526	ENSG00000270108	AL049840.7	Skeletal muscles
1527	ENSG00000142208	AKT1	Skeletal muscles
1528	ENSG00000258430	AL583722.2	Skeletal muscles
1529	ENSG00000166428	PLD4	Skeletal muscles
1530	ENSG00000184916	JAG2	Skeletal muscles
1531	ENSG00000257622	AL512356.1	Skeletal muscles
1532	ENSG00000184887	BTBD6	Skeletal muscles
1533	ENSG00000182809	CRIP2	Skeletal muscles
1534	ENSG00000213145	CRIP1	Skeletal muscles
1535	ENSG00000257341	AL928654.3	Skeletal muscles
1536	ENSG00000179455	MKRN3	Skeletal muscles
1537	ENSG00000186399	GOLGA8R	Skeletal muscles
1538	ENSG00000260693	AC026150.2	Skeletal muscles
1539	ENSG00000259721	AC090877.2	Skeletal muscles
1540	ENSG00000166923	GREM1	Skeletal muscles
1541	ENSG00000159248	GJD2	Skeletal muscles
1542	ENSG00000250007	AC087457.1	Skeletal muscles
1543	ENSG00000159251	ACTC1	Skeletal muscles
1544	ENSG00000134138	MEIS2	Skeletal muscles
1545	ENSG00000259460	AC078909.1	Skeletal muscles
1546	ENSG00000175779	LINC02694	Skeletal muscles
1547	ENSG00000259278	AC087878.1	Skeletal muscles
1548	ENSG00000188549	CCDC9B	Skeletal muscles
1549	ENSG00000128917	DLL4	Skeletal muscles
1550	ENSG00000062524	LTK	Skeletal muscles
1551	ENSG00000258461	AC012651.1	Skeletal muscles
1552	ENSG00000092529	CAPN3	Skeletal muscles
1553	ENSG00000103994	ZNF106	Skeletal muscles
1554	ENSG00000166946	CCNDBP1	Skeletal muscles
1555	ENSG00000166963	MAP1A	Skeletal muscles
1556	ENSG00000184716	SERINC4	Skeletal muscles
1557	ENSG00000171766	GATM	Skeletal muscles
1558	ENSG00000104154	SLC30A4	Skeletal muscles
1559	ENSG00000137767	SQOR	Skeletal muscles
1560	ENSG00000166147	FBN1	Skeletal muscles
1561	ENSG00000183578	TNFAIP8L3	Skeletal muscles
1562	ENSG00000137869	CYP19A1	Skeletal muscles
1563	ENSG00000260618	AC025917.1	Skeletal muscles
1564	ENSG00000171016	PYGO1	Skeletal muscles
1565	ENSG00000182718	ANXA2	Skeletal muscles
1566	ENSG00000140416	TPM1	Skeletal muscles
1567	ENSG00000185088	RPS27L	Skeletal muscles
1568	ENSG00000259248	USP3-AS1	Skeletal muscles
1569	ENSG00000197361	FBXL22	Skeletal muscles
1570	ENSG00000246922	UBAP1L	Skeletal muscles
1571	ENSG00000103742	IGDCC4	Skeletal muscles
1572	ENSG00000259347	AC087482.1	Skeletal muscles
1573	ENSG00000137809	ITGA11	Skeletal muscles
1574	ENSG00000245750	DRAIC	Skeletal muscles
1575	ENSG00000140488	CELF6	Skeletal muscles
1576	ENSG00000260534	AC100827.3	Skeletal muscles
1577	ENSG00000281183	NPTN-IT1	Skeletal muscles
1578	ENSG00000067221	STOML1	Skeletal muscles
1579	ENSG00000159556	ISL2	Skeletal muscles
1580	ENSG00000259514	AC027243.2	Skeletal muscles
1581	ENSG00000140403	DNAJA4	Skeletal muscles
1582	ENSG00000272418	AC090607.4	Skeletal muscles
1583	ENSG00000250988	SNHG21	Skeletal muscles
1584	ENSG00000252690	AC105339.2	Skeletal muscles
1585	ENSG00000186628	FSD2	Skeletal muscles
1586	ENSG00000169594	BNC1	Skeletal muscles
1587	ENSG00000136383	ALPK3	Skeletal muscles
1588	ENSG00000218052	ADAMTS7P4	Skeletal muscles
1589	ENSG00000276376	AC087284.2	Skeletal muscles
1590	ENSG00000182054	IDH2	Skeletal muscles
1591	ENSG00000196547	MAN2A2	Skeletal muscles
1592	ENSG00000259661	AC068831.5	Skeletal muscles
1593	ENSG00000140557	ST8SIA2	Skeletal muscles
1594	ENSG00000258647	LINC00930	Skeletal muscles
1595	ENSG00000258676	AC091544.2	Skeletal muscles
1596	ENSG00000260337	AC091544.4	Skeletal muscles
1597	ENSG00000247809	NR2F2-AS1	Skeletal muscles
1598	ENSG00000185551	NR2F2	Skeletal muscles
1599	ENSG00000182253	SYNM	Skeletal muscles
1600	ENSG00000261054	AC036108.2	Skeletal muscles
1601	ENSG00000270127	AC027020.2	Skeletal muscles
1602	ENSG00000286733	AC090164.5	Skeletal muscles
1603	ENSG00000103260	METRN	Skeletal muscles
1604	ENSG00000287855	AL023882.1	Skeletal muscles
1605	ENSG00000260316	AL008727.1	Skeletal muscles
1606	ENSG00000260807	CEROX1	Skeletal muscles
1607	ENSG00000005513	SOX8	Skeletal muscles
1608	ENSG00000238098	ABCA17P	Skeletal muscles
1609	ENSG00000260565	ERVK13-1	Skeletal muscles
1610	ENSG00000131650	KREMEN2	Skeletal muscles
1611	ENSG00000008517	IL32	Skeletal muscles
1612	ENSG00000263235	AC006111.2	Skeletal muscles
1613	ENSG00000162104	ADCY9	Skeletal muscles
1614	ENSG00000185739	SRL	Skeletal muscles
1615	ENSG00000213853	EMP2	Skeletal muscles
1616	ENSG00000256013	AC027277.1	Skeletal muscles
1617	ENSG00000205730	ITPRIPL2	Skeletal muscles
1618	ENSG00000196296	ATP2A1	Skeletal muscles
1619	ENSG00000284649	AC009093.8	Skeletal muscles
1620	ENSG00000013364	MVP	Skeletal muscles
1621	ENSG00000180209	MYLPF	Skeletal muscles
1622	ENSG00000156860	FBRS	Skeletal muscles
1623	ENSG00000151006	PRSS53	Skeletal muscles
1624	ENSG00000177238	TRIM72	Skeletal muscles
1625	ENSG00000156885	COX6A2	Skeletal muscles
1626	ENSG00000277543	AC026471.5	Skeletal muscles
1627	ENSG00000176723	ZNF843	Skeletal muscles
1628	ENSG00000140682	TGFB1I1	Skeletal muscles
1629	ENSG00000261614	YBX3P1	Skeletal muscles
1630	ENSG00000260781	ARHGAP23P1	Skeletal muscles
1631	ENSG00000260249	AC007608.3	Skeletal muscles
1632	ENSG00000167208	SNX20	Skeletal muscles
1633	ENSG00000083799	CYLD	Skeletal muscles
1634	ENSG00000279722	AC007342.7	Skeletal muscles
1635	ENSG00000177508	IRX3	Skeletal muscles
1636	ENSG00000283689	AC018553.2	Skeletal muscles
1637	ENSG00000245694	CRNDE	Skeletal muscles
1638	ENSG00000176842	IRX5	Skeletal muscles
1639	ENSG00000159387	IRX6	Skeletal muscles
1640	ENSG00000125148	MT2A	Skeletal muscles
1641	ENSG00000205364	MT1M	Skeletal muscles
1642	ENSG00000261114	AC012181.1	Skeletal muscles
1643	ENSG00000140859	KIFC3	Skeletal muscles
1644	ENSG00000276166	AC092118.2	Skeletal muscles
1645	ENSG00000187185	AC092118.1	Skeletal muscles
1646	ENSG00000140937	CDH11	Skeletal muscles
1647	ENSG00000278893	AC010533.1	Skeletal muscles
1648	ENSG00000166546	BEAN1	Skeletal muscles
1649	ENSG00000261656	BEAN1-AS1	Skeletal muscles
1650	ENSG00000260851	AC010542.3	Skeletal muscles
1651	ENSG00000166592	RRAD	Skeletal muscles
1652	ENSG00000102871	TRADD	Skeletal muscles
1653	ENSG00000135722	FBXL8	Skeletal muscles
1654	ENSG00000265690	AC074143.1	Skeletal muscles
1655	ENSG00000102878	HSF4	Skeletal muscles
1656	ENSG00000140939	NOL3	Skeletal muscles
1657	ENSG00000159713	TPPP3	Skeletal muscles
1658	ENSG00000270049	AC009061.2	Skeletal muscles
1659	ENSG00000039523	RIPOR1	Skeletal muscles
1660	ENSG00000261396	AC027682.5	Skeletal muscles
1661	ENSG00000259945	AC027682.2	Skeletal muscles
1662	ENSG00000260894	AC027682.3	Skeletal muscles
1663	ENSG00000213398	LCAT	Skeletal muscles
1664	ENSG00000124067	SLC12A4	Skeletal muscles
1665	ENSG00000132613	MTSS2	Skeletal muscles
1666	ENSG00000279569	AC020763.4	Skeletal muscles
1667	ENSG00000140836	ZFHX3	Skeletal muscles
1668	ENSG00000280152	AC009078.3	Skeletal muscles
1669	ENSG00000140945	CDH13	Skeletal muscles
1670	ENSG00000260228	AC009119.1	Skeletal muscles
1671	ENSG00000176692	FOXC2	Skeletal muscles
1672	ENSG00000176678	FOXL1	Skeletal muscles
1673	ENSG00000129993	CBFA2T3	Skeletal muscles
1674	ENSG00000259881	AC092384.2	Skeletal muscles
1675	ENSG00000129910	CDH15	Skeletal muscles
1676	ENSG00000186594	MIR22HG	Skeletal muscles
1677	ENSG00000283824	MIR22	Skeletal muscles
1678	ENSG00000132386	SERPINF1	Skeletal muscles
1679	ENSG00000091592	NLRP1	Skeletal muscles
1680	ENSG00000286190	AC055839.2	Skeletal muscles
1681	ENSG00000132510	KDM6B	Skeletal muscles
1682	ENSG00000179859	RNF227	Skeletal muscles
1683	ENSG00000263620	AC129492.3	Skeletal muscles
1684	ENSG00000196544	BORCS6	Skeletal muscles
1685	ENSG00000279152	AC129492.7	Skeletal muscles
1686	ENSG00000178977	LINC00324	Skeletal muscles
1687	ENSG00000006788	MYH13	Skeletal muscles
1688	ENSG00000272736	AC005323.2	Skeletal muscles
1689	ENSG00000272975	MYHAS	Skeletal muscles
1690	ENSG00000133020	MYH8	Skeletal muscles
1691	ENSG00000264424	MYH4	Skeletal muscles
1692	ENSG00000109061	MYH1	Skeletal muscles
1693	ENSG00000125414	MYH2	Skeletal muscles
1694	ENSG00000109063	MYH3	Skeletal muscles
1695	ENSG00000141052	MYOCD	Skeletal muscles
1696	ENSG00000109099	PMP22	Skeletal muscles
1697	ENSG00000279660	AC005703.6	Skeletal muscles
1698	ENSG00000221926	TRIM16	Skeletal muscles
1699	ENSG00000266261	AC005324.5	Skeletal muscles
1700	ENSG00000197566	ZNF624	Skeletal muscles
1701	ENSG00000278864	AC055811.4	Skeletal muscles
1702	ENSG00000179598	PLD6	Skeletal muscles
1703	ENSG00000108557	RAI1	Skeletal muscles
1704	ENSG00000175662	TOM1L2	Skeletal muscles
1705	ENSG00000197815	AC122129.1	Skeletal muscles
1706	ENSG00000274180	NATD1	Skeletal muscles
1707	ENSG00000184185	KCNJ12	Skeletal muscles
1708	ENSG00000168792	ABHD15	Skeletal muscles
1709	ENSG00000167549	CORO6	Skeletal muscles
1710	ENSG00000141161	UNC45B	Skeletal muscles
1711	ENSG00000266981	AC022916.3	Skeletal muscles
1712	ENSG00000277969	AC006449.7	Skeletal muscles
1713	ENSG00000279119	AC006449.9	Skeletal muscles
1714	ENSG00000266101	AC004408.1	Skeletal muscles
1715	ENSG00000067191	CACNB1	Skeletal muscles
1716	ENSG00000173991	TCAP	Skeletal muscles
1717	ENSG00000131759	RARA	Skeletal muscles
1718	ENSG00000265666	RARA-AS1	Skeletal muscles
1719	ENSG00000278918	AC080112.4	Skeletal muscles
1720	ENSG00000126353	CCR7	Skeletal muscles
1721	ENSG00000177469	CAVIN1	Skeletal muscles
1722	ENSG00000108785	HSD17B1P1	Skeletal muscles
1723	ENSG00000267060	PTGES3L	Skeletal muscles
1724	ENSG00000005102	MEOX1	Skeletal muscles
1725	ENSG00000108861	DUSP3	Skeletal muscles
1726	ENSG00000108379	WNT3	Skeletal muscles
1727	ENSG00000198336	MYL4	Skeletal muscles
1728	ENSG00000259207	ITGB3	Skeletal muscles
1729	ENSG00000259753	AC068234.1	Skeletal muscles
1730	ENSG00000005243	COPZ2	Skeletal muscles
1731	ENSG00000173917	HOXB2	Skeletal muscles
1732	ENSG00000230148	HOXB-AS1	Skeletal muscles
1733	ENSG00000120093	HOXB3	Skeletal muscles
1734	ENSG00000159184	HOXB13	Skeletal muscles
1735	ENSG00000261959	AC015909.3	Skeletal muscles
1736	ENSG00000108823	SGCA	Skeletal muscles
1737	ENSG00000188662	H1-9P	Skeletal muscles
1738	ENSG00000183691	NOG	Skeletal muscles
1739	ENSG00000180891	CUEDC1	Skeletal muscles
1740	ENSG00000264672	SEPTIN4-AS1	Skeletal muscles
1741	ENSG00000108387	SEPTIN4	Skeletal muscles
1742	ENSG00000175155	YPEL2	Skeletal muscles
1743	ENSG00000266002	AC091059.1	Skeletal muscles
1744	ENSG00000267280	TBX2-AS1	Skeletal muscles
1745	ENSG00000121068	TBX2	Skeletal muscles
1746	ENSG00000011028	MRC2	Skeletal muscles
1747	ENSG00000170921	TANC2	Skeletal muscles
1748	ENSG00000233635	AC015923.1	Skeletal muscles
1749	ENSG00000263647	BPTFP1	Skeletal muscles
1750	ENSG00000214174	AMZ2P1	Skeletal muscles
1751	ENSG00000154240	CEP112	Skeletal muscles
1752	ENSG00000108878	CACNG1	Skeletal muscles
1753	ENSG00000267009	AC007780.1	Skeletal muscles
1754	ENSG00000070540	WIPI1	Skeletal muscles
1755	ENSG00000108946	PRKAR1A	Skeletal muscles
1756	ENSG00000267365	KCNJ2-AS1	Skeletal muscles
1757	ENSG00000123700	KCNJ2	Skeletal muscles
1758	ENSG00000227036	LINC00511	Skeletal muscles
1759	ENSG00000228007	AC011933.1	Skeletal muscles
1760	ENSG00000204323	SMIM5	Skeletal muscles
1761	ENSG00000176170	SPHK1	Skeletal muscles
1762	ENSG00000070731	ST6GALNAC2	Skeletal muscles
1763	ENSG00000182534	MXRA7	Skeletal muscles
1764	ENSG00000141570	CBX8	Skeletal muscles
1765	ENSG00000141582	CBX4	Skeletal muscles
1766	ENSG00000280351	AC127496.7	Skeletal muscles
1767	ENSG00000287431	AC027601.6	Skeletal muscles
1768	ENSG00000266074	BAHCC1	Skeletal muscles
1769	ENSG00000263271	AC110285.4	Skeletal muscles
1770	ENSG00000141526	SLC16A3	Skeletal muscles
1771	ENSG00000181408	UTS2R	Skeletal muscles
1772	ENSG00000141542	RAB40B	Skeletal muscles
1773	ENSG00000274370	AC130371.2	Skeletal muscles
1774	ENSG00000261888	AC144831.1	Skeletal muscles
1775	ENSG00000158270	COLEC12	Skeletal muscles
1776	ENSG00000101605	MYOM1	Skeletal muscles
1777	ENSG00000265399	AP005329.2	Skeletal muscles
1778	ENSG00000265188	AP001496.3	Skeletal muscles
1779	ENSG00000173482	PTPRM	Skeletal muscles
1780	ENSG00000267069	AP005264.1	Skeletal muscles
1781	ENSG00000176014	TUBB6	Skeletal muscles
1782	ENSG00000265142	MIR133A1HG	Skeletal muscles
1783	ENSG00000283927	MIR133A1	Skeletal muscles
1784	ENSG00000198795	ZNF521	Skeletal muscles
1785	ENSG00000134769	DTNA	Skeletal muscles
1786	ENSG00000268873	AC022601.1	Skeletal muscles
1787	ENSG00000134775	FHOD3	Skeletal muscles
1788	ENSG00000175886	RPL7AP66	Skeletal muscles
1789	ENSG00000101638	ST8SIA5	Skeletal muscles
1790	ENSG00000270112	AC090241.2	Skeletal muscles
1791	ENSG00000184828	ZBTB7C	Skeletal muscles
1792	ENSG00000134030	CTIF	Skeletal muscles
1793	ENSG00000172361	CFAP53	Skeletal muscles
1794	ENSG00000198796	ALPK2	Skeletal muscles
1795	ENSG00000267257	AC105105.1	Skeletal muscles
1796	ENSG00000267705	AC104365.4	Skeletal muscles
1797	ENSG00000183287	CCBE1	Skeletal muscles
1798	ENSG00000267774	AC010776.2	Skeletal muscles
1799	ENSG00000176641	RNF152	Skeletal muscles
1800	ENSG00000166396	SERPINB7	Skeletal muscles
1801	ENSG00000150636	CCDC102B	Skeletal muscles
1802	ENSG00000150637	CD226	Skeletal muscles
1803	ENSG00000180011	ZADH2	Skeletal muscles
1804	ENSG00000179981	TSHZ1	Skeletal muscles
1805	ENSG00000264278	ZNF236-DT	Skeletal muscles
1806	ENSG00000131196	NFATC1	Skeletal muscles
1807	ENSG00000178342	KCNG2	Skeletal muscles
1808	ENSG00000122490	SLC66A2	Skeletal muscles
1809	ENSG00000261126	RBFADN	Skeletal muscles
1810	ENSG00000260861	AL049634.2	Skeletal muscles
1811	ENSG00000088876	ZNF343	Skeletal muscles
1812	ENSG00000277287	AL109976.1	Skeletal muscles
1813	ENSG00000171867	PRNP	Skeletal muscles
1814	ENSG00000229766	AL021396.1	Skeletal muscles
1815	ENSG00000185052	SLC24A3	Skeletal muscles
1816	ENSG00000268628	AL121761.1	Skeletal muscles
1817	ENSG00000132669	RIN2	Skeletal muscles
1818	ENSG00000178726	THBD	Skeletal muscles
1819	ENSG00000101439	CST3	Skeletal muscles
1820	ENSG00000130684	ZNF337	Skeletal muscles
1821	ENSG00000179772	FOXS1	Skeletal muscles
1822	ENSG00000277301	AL034550.2	Skeletal muscles
1823	ENSG00000101400	SNTA1	Skeletal muscles
1824	ENSG00000275223	AL121906.2	Skeletal muscles
1825	ENSG00000125967	NECAB3	Skeletal muscles
1826	ENSG00000078804	TP53INP2	Skeletal muscles
1827	ENSG00000078814	MYH7B	Skeletal muscles
1828	ENSG00000204183	GDF5-AS1	Skeletal muscles
1829	ENSG00000125965	GDF5	Skeletal muscles
1830	ENSG00000166619	BLCAP	Skeletal muscles
1831	ENSG00000132821	VSTM2L	Skeletal muscles
1832	ENSG00000198959	TGM2	Skeletal muscles
1833	ENSG00000149633	KIAA1755	Skeletal muscles
1834	ENSG00000149596	JPH2	Skeletal muscles
1835	ENSG00000101470	TNNC2	Skeletal muscles
1836	ENSG00000158445	KCNB1	Skeletal muscles
1837	ENSG00000124098	FAM210B	Skeletal muscles
1838	ENSG00000174403	MIR1-1HG-AS1	Skeletal muscles
1839	ENSG00000174407	MIR1-1HG	Skeletal muscles
1840	ENSG00000226094	RPL7P3	Skeletal muscles
1841	ENSG00000282393	AC016588.2	Skeletal muscles
1842	ENSG00000130005	GAMT	Skeletal muscles
1843	ENSG00000267317	AC027307.2	Skeletal muscles
1844	ENSG00000185761	ADAMTSL5	Skeletal muscles
1845	ENSG00000267092	AC027307.1	Skeletal muscles
1846	ENSG00000186300	ZNF555	Skeletal muscles
1847	ENSG00000267063	AC006130.1	Skeletal muscles
1848	ENSG00000287766	AC006130.3	Skeletal muscles
1849	ENSG00000172000	ZNF556	Skeletal muscles
1850	ENSG00000105251	SHD	Skeletal muscles
1851	ENSG00000125650	PSPN	Skeletal muscles
1852	ENSG00000196110	ZNF699	Skeletal muscles
1853	ENSG00000267510	AC011451.1	Skeletal muscles
1854	ENSG00000129355	CDKN2D	Skeletal muscles
1855	ENSG00000177599	ZNF491	Skeletal muscles
1856	ENSG00000171295	ZNF440	Skeletal muscles
1857	ENSG00000242852	ZNF709	Skeletal muscles
1858	ENSG00000196826	AC008758.1	Skeletal muscles
1859	ENSG00000187556	NANOS3	Skeletal muscles
1860	ENSG00000132000	PODNL1	Skeletal muscles
1861	ENSG00000072062	PRKACA	Skeletal muscles
1862	ENSG00000123146	ADGRE5	Skeletal muscles
1863	ENSG00000267379	AC008569.1	Skeletal muscles
1864	ENSG00000127528	KLF2	Skeletal muscles
1865	ENSG00000072954	TMEM38A	Skeletal muscles
1866	ENSG00000188039	NWD1	Skeletal muscles
1867	ENSG00000130513	GDF15	Skeletal muscles
1868	ENSG00000267419	ZNF56	Skeletal muscles
1869	ENSG00000267481	AC011477.1	Skeletal muscles
1870	ENSG00000105270	CLIP3	Skeletal muscles
1871	ENSG00000161281	COX7A1	Skeletal muscles
1872	ENSG00000276071	AC074138.1	Skeletal muscles
1873	ENSG00000198453	ZNF568	Skeletal muscles
1874	ENSG00000171817	ZNF540	Skeletal muscles
1875	ENSG00000099338	CATSPERG	Skeletal muscles
1876	ENSG00000196218	RYR1	Skeletal muscles
1877	ENSG00000269445	AC067969.2	Skeletal muscles
1878	ENSG00000068903	SIRT2	Skeletal muscles
1879	ENSG00000187187	ZNF546	Skeletal muscles
1880	ENSG00000279108	AC008537.3	Skeletal muscles
1881	ENSG00000159905	ZNF221	Skeletal muscles
1882	ENSG00000104879	CKM	Skeletal muscles
1883	ENSG00000125744	RTN2	Skeletal muscles
1884	ENSG00000267395	DM1-AS	Skeletal muscles
1885	ENSG00000104936	DMPK	Skeletal muscles
1886	ENSG00000182013	PNMA8A	Skeletal muscles
1887	ENSG00000024422	EHD2	Skeletal muscles
1888	ENSG00000142227	EMP3	Skeletal muscles
1889	ENSG00000104863	LIN7B	Skeletal muscles
1890	ENSG00000130528	HRC	Skeletal muscles
1891	ENSG00000126458	RRAS	Skeletal muscles
1892	ENSG00000086967	MYBPC2	Skeletal muscles
1893	ENSG00000268518	AC020909.2	Skeletal muscles
1894	ENSG00000130433	CACNG6	Skeletal muscles
1895	ENSG00000105048	TNNT1	Skeletal muscles
1896	ENSG00000268912	AC012313.5	Skeletal muscles
1897	ENSG00000269106	AC012313.7	Skeletal muscles
1898	ENSG00000239435	KCNMB3P1	Skeletal muscles
1899	ENSG00000183785	TUBA8	Skeletal muscles
1900	ENSG00000280007	AC008079.1	Skeletal muscles
1901	ENSG00000183628	DGCR6	Skeletal muscles
1902	ENSG00000184113	CLDN5	Skeletal muscles
1903	ENSG00000184702	SEPTIN5	Skeletal muscles
1904	ENSG00000284874	AC000093.1	Skeletal muscles
1905	ENSG00000203618	GP1BB	Skeletal muscles
1906	ENSG00000184058	TBX1	Skeletal muscles
1907	ENSG00000215493	AC007731.2	Skeletal muscles
1908	ENSG00000099957	P2RX6	Skeletal muscles
1909	ENSG00000284130	AC002472.3	Skeletal muscles
1910	ENSG00000274422	AC245060.5	Skeletal muscles
1911	ENSG00000187792	ZNF70	Skeletal muscles
1912	ENSG00000099998	GGT5	Skeletal muscles
1913	ENSG00000203280	KIAA1671-AS1	Skeletal muscles
1914	ENSG00000133454	MYO18B	Skeletal muscles
1915	ENSG00000231933	MYO18B-AS1	Skeletal muscles
1916	ENSG00000183762	KREMEN1	Skeletal muscles
1917	ENSG00000100100	PIK3IP1	Skeletal muscles
1918	ENSG00000128313	APOL5	Skeletal muscles
1919	ENSG00000100320	RBFOX2	Skeletal muscles
1920	ENSG00000100097	LGALS1	Skeletal muscles
1921	ENSG00000278948	AL031587.5	Skeletal muscles
1922	ENSG00000128346	C22orf23	Skeletal muscles
1923	ENSG00000244627	TPTEP2	Skeletal muscles
1924	ENSG00000244491	AL021707.5	Skeletal muscles
1925	ENSG00000230149	AL021707.3	Skeletal muscles
1926	ENSG00000172346	CSDC2	Skeletal muscles
1927	ENSG00000100417	PMM1	Skeletal muscles
1928	ENSG00000242247	ARFGAP3	Skeletal muscles
1929	ENSG00000196576	PLXNB2	Skeletal muscles
1930	ENSG00000177989	ODF3B	Skeletal muscles
1931	ENSG00000100299	ARSA	Skeletal muscles
1932	ENSG00000277117	FP565260.3	Skeletal muscles
1933	ENSG00000279186	FP236315.2	Skeletal muscles
1934	ENSG00000280013	CU639417.3	Skeletal muscles
1935	ENSG00000275993	SIK1B	Skeletal muscles
1936	ENSG00000279303	CU634019.4	Skeletal muscles
1937	ENSG00000279967	FP671120.6	Skeletal muscles
1938	ENSG00000235609	AF127577.4	Skeletal muscles
1939	ENSG00000281903	LINC02246	Skeletal muscles
1940	ENSG00000180530	NRIP1	Skeletal muscles
1941	ENSG00000229047	AF127577.1	Skeletal muscles
1942	ENSG00000215386	MIR99AHG	Skeletal muscles
1943	ENSG00000154721	JAM2	Skeletal muscles
1944	ENSG00000154734	ADAMTS1	Skeletal muscles
1945	ENSG00000154736	ADAMTS5	Skeletal muscles
1946	ENSG00000156265	MAP3K7CL	Skeletal muscles
1947	ENSG00000242220	TCP10L	Skeletal muscles
1948	ENSG00000222018	FAM243A	Skeletal muscles
1949	ENSG00000159216	RUNX1	Skeletal muscles
1950	ENSG00000159263	SIM2	Skeletal muscles
1951	ENSG00000182670	TTC3	Skeletal muscles
1952	ENSG00000228677	TTC3-AS1	Skeletal muscles
1953	ENSG00000157542	KCNJ6	Skeletal muscles
1954	ENSG00000272991	AF129408.1	Skeletal muscles
1955	ENSG00000237989	LINC01679	Skeletal muscles
1956	ENSG00000142178	SIK1	Skeletal muscles
1957	ENSG00000160216	AGPAT3	Skeletal muscles
1958	ENSG00000288593	AP001054.1	Skeletal muscles
1959	ENSG00000285413	AP001056.2	Skeletal muscles
1960	ENSG00000160223	ICOSLG	Skeletal muscles
1961	ENSG00000239906	AL627309.2	Undifferentiated iPSCs
1962	ENSG00000272141	AL390719.2	Undifferentiated iPSCs
1963	ENSG00000284740	AL645728.2	Undifferentiated iPSCs
1964	ENSG00000120949	TNFRSF8	Undifferentiated iPSCs
1965	ENSG00000162460	TMEM82	Undifferentiated iPSCs
1966	ENSG00000142632	ARHGEF19	Undifferentiated iPSCs
1967	ENSG00000234166	ARHGEF19-AS1	Undifferentiated iPSCs
1968	ENSG00000117148	ACTL8	Undifferentiated iPSCs
1969	ENSG00000179023	KLHDC7A	Undifferentiated iPSCs
1970	ENSG00000162542	TMCO4	Undifferentiated iPSCs
1971	ENSG00000070886	EPHA8	Undifferentiated iPSCs
1972	ENSG00000185436	IFNLR1	Undifferentiated iPSCs
1973	ENSG00000175793	SFN	Undifferentiated iPSCs
1974	ENSG00000175707	KDF1	Undifferentiated iPSCs
1975	ENSG00000158246	TENT5B	Undifferentiated iPSCs
1976	ENSG00000130768	SMPDL3B	Undifferentiated iPSCs
1977	ENSG00000227050	AL512288.1	Undifferentiated iPSCs
1978	ENSG00000169403	PTAFR	Undifferentiated iPSCs
1979	ENSG00000142910	TINAGL1	Undifferentiated iPSCs
1980	ENSG00000182866	LCK	Undifferentiated iPSCs
1981	ENSG00000142698	C1orf94	Undifferentiated iPSCs
1982	ENSG00000189280	GJB5	Undifferentiated iPSCs
1983	ENSG00000189433	GJB4	Undifferentiated iPSCs
1984	ENSG00000188910	GJB3	Undifferentiated iPSCs
1985	ENSG00000187513	GJA4	Undifferentiated iPSCs
1986	ENSG00000183317	EPHA10	Undifferentiated iPSCs
1987	ENSG00000177181	RIMKLA	Undifferentiated iPSCs
1988	ENSG00000179178	TMEM125	Undifferentiated iPSCs
1989	ENSG00000253313	C1orf210	Undifferentiated iPSCs
1990	ENSG00000186603	HPDL	Undifferentiated iPSCs
1991	ENSG00000186377	CYP4X1	Undifferentiated iPSCs
1992	ENSG00000006555	TTC22	Undifferentiated iPSCs
1993	ENSG00000116133	DHCR24	Undifferentiated iPSCs
1994	ENSG00000242396	AC096536.2	Undifferentiated iPSCs
1995	ENSG00000187889	FYB2	Undifferentiated iPSCs
1996	ENSG00000240563	L1TD1	Undifferentiated iPSCs
1997	ENSG00000200174	AL162739.1	Undifferentiated iPSCs
1998	ENSG00000230798	FOXD3-AS1	Undifferentiated iPSCs
[truncated: 797 more rows]

## Sheet: Table S5
Supplementary Table S5 GO GSEA: Puro-bulk vs. G418-bulk (FDR q val < 0.05)
GO GSEA: Puro-bulk
				(FDR q val < 0.05)
	NAME	ES	NES	NOM p-val	FDR q-val	FWER p-val
1	GOCC_CONTRACTILE_FIBER	0.598895	2.39521	0	0	0
2	GOBP_MUSCLE_FILAMENT_SLIDING	0.754203	2.31149	0	0	0
3	GOBP_SKELETAL_MUSCLE_ADAPTATION	0.804267	2.2059	0	0	0
4	GOBP_MYOBLAST_PROLIFERATION	0.845834	2.15029	0	0.000929553	0.004
5	GOBP_MUSCLE_SYSTEM_PROCESS	0.508485	2.14577	0	0.00111487	0.006
6	GOCC_M_BAND	0.797372	2.14152	0	0.000929055	0.006
7	GOBP_MYOFIBRIL_ASSEMBLY	0.642432	2.14142	0	0.000796333	0.006
8	GOBP_ACTIN_MEDIATED_CELL_CONTRACTION	0.58513	2.10901	0	0.00150295	0.013
9	GOBP_MULTICELLULAR_ORGANISMAL_MOVEMENT	0.651466	2.10305	0	0.00143651	0.014
10	GOBP_SKELETAL_MUSCLE_CONTRACTION	0.666502	2.09512	0	0.00138426	0.015
11	GOBP_MUSCLE_CONTRACTION	0.506387	2.09019	0	0.00125841	0.015
12	GOBP_ACTIN_FILAMENT_BASED_MOVEMENT	0.552444	2.08178	0	0.00161622	0.021
13	GOBP_MUSCLE_CELL_DEVELOPMENT	0.544461	2.07313	0	0.00156398	0.022
14	GOCC_I_BAND	0.550379	2.05928	0	0.00224031	0.034
15	GOBP_STRIATED_MUSCLE_CONTRACTION	0.533339	2.05281	0	0.00258207	0.041
16	GOBP_REGULATION_OF_MYOBLAST_PROLIFERATION	0.845219	2.04993	0	0.00253507	0.043
17	GOBP_STRIATED_MUSCLE_ADAPTATION	0.65827	2.03176	0	0.00336665	0.06
18	GOCC_A_BAND	0.663792	2.02464	0	0.00379523	0.071
19	GOCC_STRIATED_MUSCLE_THIN_FILAMENT	0.760311	2.02206	0	0.00378824	0.074
20	GOMF_STRUCTURAL_CONSTITUENT_OF_MUSCLE	0.654372	2.02143	0	0.00359883	0.074
21	GOBP_STRIATED_MUSCLE_CELL_DEVELOPMENT	0.567178	1.99714	0	0.00558389	0.119
22	GOBP_NEURON_FATE_COMMITMENT	0.641307	1.99584	0	0.00545567	0.121
23	GOBP_NEGATIVE_REGULATION_OF_POTASSIUM_ION_TRANSPORT	0.696448	1.99496	0	0.00533907	0.124
24	GOBP_NEGATIVE_REGULATION_OF_NEURON_DIFFERENTIATION	0.613942	1.99102	0	0.00565267	0.136
25	GOBP_POSITIVE_REGULATION_OF_MUSCLE_CELL_DIFFERENTIATION	0.574728	1.98791	0	0.00568412	0.143
26	GOBP_POSITIVE_REGULATION_OF_STRIATED_MUSCLE_CELL_DIFFERENTIATION	0.654442	1.98619	0	0.0056789	0.147
27	GOBP_STRIATED_MUSCLE_CELL_DIFFERENTIATION	0.501016	1.97129	0	0.00690631	0.185
28	GOMF_POSTSYNAPTIC_NEUROTRANSMITTER_RECEPTOR_ACTIVITY	0.615559	1.95962	0	0.00827383	0.219
29	GOCC_MUSCLE_MYOSIN_COMPLEX	0.797795	1.95034	0	0.00976952	0.264
30	GOBP_POSITIVE_REGULATION_OF_MUSCLE_TISSUE_DEVELOPMENT	0.736523	1.94884	0	0.00965776	0.268
31	GOBP_MUSCLE_ORGAN_DEVELOPMENT	0.478413	1.94635	0	0.00993944	0.282
32	GOBP_DORSAL_VENTRAL_PATTERN_FORMATION	0.578873	1.94191	0	0.010318	0.304
33	GOBP_SKELETAL_MUSCLE_ORGAN_DEVELOPMENT	0.502011	1.90533	0	0.0200367	0.518
34	GOBP_SARCOMERE_ORGANIZATION	0.645407	1.89956	0	0.0218044	0.552
35	GOBP_MUSCLE_ADAPTATION	0.526656	1.89083	0	0.0239265	0.601
36	GOBP_HINDBRAIN_DEVELOPMENT	0.507958	1.88949	0	0.0240296	0.614
37	GOCC_MYOSIN_II_COMPLEX	0.723857	1.88626	0	0.0246267	0.63
38	GOBP_MEMBRANE_REPOLARIZATION_DURING_ACTION_POTENTIAL	0.680099	1.88204	0	0.0255825	0.661
39	GOBP_MUSCLE_CELL_DIFFERENTIATION	0.448655	1.87449	0	0.0277658	0.696
40	GOCC_SARCOPLASMIC_RETICULUM_MEMBRANE	0.617205	1.87097	0	0.0283225	0.713
41	GOBP_FOREBRAIN_REGIONALIZATION	0.722204	1.86613	0.00196078	0.0300194	0.754
42	GOBP_SKELETAL_MUSCLE_CELL_DIFFERENTIATION	0.566475	1.8636	0	0.0301176	0.761
43	GOBP_REGULATION_OF_STRIATED_MUSCLE_CELL_DIFFERENTIATION	0.548694	1.86271	0	0.0297608	0.764
44	GOMF_GLUTAMATE_RECEPTOR_ACTIVITY	0.673998	1.86062	0	0.0297336	0.773
45	GOCC_MYOFILAMENT	0.684275	1.85485	0	0.0317415	0.796
46	GOBP_MYOTUBE_DIFFERENTIATION	0.52825	1.85453	0	0.0312532	0.799
47	GOBP_MUSCLE_TISSUE_DEVELOPMENT	0.442503	1.84925	0	0.0330655	0.818
48	GOBP_CARDIAC_MUSCLE_CELL_MEMBRANE_REPOLARIZATION	0.620255	1.8451	0	0.0344716	0.83
49	GOBP_NEURON_FATE_SPECIFICATION	0.727081	1.83915	0	0.0368185	0.859
50	GOBP_CARDIAC_MUSCLE_CONTRACTION	0.498168	1.83329	0	0.0392571	0.879
51	GOBP_HYDROGEN_PEROXIDE_CATABOLIC_PROCESS	0.662735	1.82976	0.00194932	0.0404989	0.895
52	GOBP_REGULATION_OF_MUSCLE_SYSTEM_PROCESS	0.461073	1.82741	0	0.0410305	0.905
53	GOMF_COMPLEMENT_BINDING	0.721006	1.82715	0	0.0404132	0.906
54	GOMF_TRANSMITTER_GATED_CHANNEL_ACTIVITY	0.567312	1.82577	0	0.0404685	0.913
55	GOBP_REGULATION_OF_POSTSYNAPTIC_MEMBRANE_POTENTIAL	0.494478	1.82412	0	0.0406568	0.918
56	GOBP_HOMOPHILIC_CELL_ADHESION_VIA_PLASMA_MEMBRANE_ADHESION_MOLECULES	0.479142	1.8206	0	0.0419719	0.924
57	GOCC_DNA_PACKAGING_COMPLEX	0.54621	1.8188	0	0.0423535	0.928
58	GOBP_VENTRICULAR_CARDIAC_MUSCLE_CELL_ACTION_POTENTIAL	0.629886	1.81876	0.0019802	0.0416391	0.928
59	GOMF_NEUROTRANSMITTER_RECEPTOR_ACTIVITY_INVOLVED_IN_REGULATION_OF_POSTSYNAPTIC_MEMBRANE_POTENTIAL	0.605409	1.81724	0	0.0417629	0.931
60	GOBP_CARDIAC_MYOFIBRIL_ASSEMBLY	0.732376	1.81399	0	0.0425111	0.939
61	GOMF_VOLTAGE_GATED_POTASSIUM_CHANNEL_ACTIVITY	0.535047	1.80572	0	0.0463134	0.956
62	GOBP_REGULATION_OF_POTASSIUM_ION_TRANSPORT	0.508479	1.80004	0	0.0494531	0.973
63	GOMF_NEUROTRANSMITTER_RECEPTOR_ACTIVITY	0.52169	1.79986	0	0.0487411	0.973
64	GOBP_REGULATION_OF_MYOBLAST_DIFFERENTIATION	0.572177	1.79893	0.00185529	0.0485842	0.974
ES: enrichment score
NES: normalized enrichment score
Nom: nominal
FDR: false discovery rate
FWER: Familywise error rate

## Sheet: Table S6
Supplementary Table S6 GO GSEA: Puro-bulk vs. G418-bulk (FDR q val < 0.05)
GO GSEA: G418-bulk
				(FDR q val < 0.05)
	NAME	ES	NES	NOM p-val	FDR q-val	FWER p-val
1	GOCC_MHC_PROTEIN_COMPLEX	-0.904509	-2.36791	0	0	0
2	GOCC_COPII_COATED_ER_TO_GOLGI_TRANSPORT_VESICLE	-0.627516	-2.31051	0	0	0
3	GOCC_LUMENAL_SIDE_OF_MEMBRANE	-0.77371	-2.24713	0	0	0
4	GOMF_PEPTIDE_ANTIGEN_BINDING	-0.847311	-2.23352	0	0.00027299	0.001
5	GOBP_REGULATION_OF_T_CELL_MEDIATED_CYTOTOXICITY	-0.817956	-2.22457	0	0.000218392	0.001
6	GOCC_LUMENAL_SIDE_OF_ENDOPLASMIC_RETICULUM_MEMBRANE	-0.812199	-2.22422	0	0.000181993	0.001
7	GOCC_ER_TO_GOLGI_TRANSPORT_VESICLE_MEMBRANE	-0.656237	-2.20895	0	0.000155994	0.001
8	GOBP_INTERFERON_GAMMA_MEDIATED_SIGNALING_PATHWAY	-0.601383	-2.14375	0	0.000543374	0.004
9	GOBP_POSITIVE_REGULATION_OF_T_CELL_MEDIATED_CYTOTOXICITY	-0.840197	-2.13709	0	0.000602942	0.005
10	GOBP_ANTIGEN_PROCESSING_AND_PRESENTATION_OF_ENDOGENOUS_ANTIGEN	-0.777814	-2.10112	0	0.00108973	0.01
11	GOBP_T_CELL_MEDIATED_CYTOTOXICITY	-0.734234	-2.08162	0	0.00148891	0.015
12	GOBP_POSITIVE_REGULATION_OF_T_CELL_MEDIATED_IMMUNITY	-0.670902	-2.06576	0	0.00199767	0.022
13	GOBP_REGULATION_OF_T_CELL_MEDIATED_IMMUNITY	-0.629967	-2.06262	0	0.001844	0.022
14	GOMF_STRUCTURAL_CONSTITUENT_OF_RIBOSOME	-0.523044	-2.05977	0	0.00210157	0.027
15	GOBP_ICOSANOID_BIOSYNTHETIC_PROCESS	-0.654611	-2.0527	0	0.00217941	0.03
16	GOBP_RESPONSE_TO_INTERFERON_GAMMA	-0.515883	-2.01347	0	0.00490417	0.071
17	GOBP_ANTIGEN_PROCESSING_AND_PRESENTATION_OF_ENDOGENOUS_PEPTIDE_ANTIGEN	-0.778256	-2.0112	0	0.0048069	0.074
18	GOCC_CYTOSOLIC_LARGE_RIBOSOMAL_SUBUNIT	-0.596232	-1.99867	0	0.00593063	0.093
19	GOCC_CLATHRIN_COATED_ENDOCYTIC_VESICLE_MEMBRANE	-0.673789	-1.97963	0	0.00888656	0.143
20	GOBP_RESPONSE_TO_TYPE_I_INTERFERON	-0.550844	-1.96126	0	0.0129018	0.208
21	GOBP_COTRANSLATIONAL_PROTEIN_TARGETING_TO_MEMBRANE	-0.519038	-1.94132	0	0.0176782	0.284
22	GOBP_RIBONUCLEOSIDE_CATABOLIC_PROCESS	-0.716282	-1.91452	0	0.0272658	0.422
23	GOBP_POSITIVE_REGULATION_OF_ADAPTIVE_IMMUNE_RESPONSE	-0.530172	-1.90179	0	0.0323185	0.499
24	GOBP_MODULATION_BY_SYMBIONT_OF_ENTRY_INTO_HOST	-0.617443	-1.89751	0	0.0328787	0.523
25	GOCC_TERTIARY_GRANULE_LUMEN	-0.59684	-1.89481	0.00204918	0.0326018	0.535
26	GOBP_KERATINIZATION	-0.569511	-1.89298	0	0.0324736	0.547
27	GOMF_SERINE_HYDROLASE_ACTIVITY	-0.494595	-1.87938	0	0.0386929	0.623
28	GOBP_ACUTE_PHASE_RESPONSE	-0.64257	-1.87454	0.00205339	0.0399189	0.648
29	GOCC_CYTOSOLIC_RIBOSOME	-0.503703	-1.87147	0	0.0404204	0.666
30	GOCC_CLATHRIN_COATED_ENDOCYTIC_VESICLE	-0.600651	-1.86747	0	0.0421902	0.695
31	GOCC_COATED_VESICLE	-0.444463	-1.86162	0	0.0439222	0.719
32	GOMF_THREONINE_TYPE_PEPTIDASE_ACTIVITY	-0.685628	-1.85809	0.00414938	0.0446245	0.737
33	GOBP_LEUKOTRIENE_BIOSYNTHETIC_PROCESS	-0.723013	-1.85466	0.0021097	0.0460158	0.758
34	GOBP_POSITIVE_REGULATION_OF_PROTEIN_MATURATION	-0.668568	-1.85331	0	0.0455291	0.763
35	GOCC_COATED_VESICLE_MEMBRANE	-0.46885	-1.84851	0	0.0477043	0.794
ES: enrichment score
NES: normalized enrichment score
Nom: nominal
FDR: false discovery rate
FWER: Familywise error rate

## Sheet: Table S7
Supplementary Table S7 Pathway GSEA: Puro-bulk vs. G418-bulk (FDR q val < 0.05)
Pathway GSEA: Puro-bulk
				(FDR q val < 0.05)
	NAME	ES	NES	NOM p-val	FDR q-val	FWER p-val
1	KUNINGER_IGF1_VS_PDGFB_TARGETS_UP	0.786728	2.72213	0	0	0
2	REN_ALVEOLAR_RHABDOMYOSARCOMA_UP	0.713799	2.52182	0	0	0
3	DELASERNA_MYOD_TARGETS_UP	0.697992	2.45589	0	0	0
4	EBAUER_MYOGENIC_TARGETS_OF_PAX3_FOXO1_FUSION	0.712463	2.24904	0	0	0
5	REACTOME_STRIATED_MUSCLE_CONTRACTION	0.730666	2.20194	0	0	0
6	RICKMAN_HEAD_AND_NECK_CANCER_F	0.674105	2.18304	0	0	0
7	EBAUER_TARGETS_OF_PAX3_FOXO1_FUSION_UP	0.553933	2.13644	0	9.20051e-05	0.001
8	WP_STRIATED_MUSCLE_CONTRACTION_PATHWAY	0.697505	2.1413	0	0.000105149	0.001
9	HUMMERICH_MALIGNANT_SKIN_TUMOR_DN	0.825626	2.1139	0	0.000483624	0.006
10	HUMMERICH_BENIGN_SKIN_TUMOR_DN	0.787819	2.02732	0	0.00415435	0.055
11	CHEMELLO_SOLEUS_VS_EDL_MYOFIBERS_UP	0.756996	1.98362	0.00205339	0.0101966	0.14
12	REACTOME_INWARDLY_RECTIFYING_K_CHANNELS	0.674744	1.95487	0	0.0152609	0.225
13	DAVICIONI_TARGETS_OF_PAX_FOXO1_FUSIONS_DN	0.562293	1.89821	0	0.0383327	0.491
ES: enrichment score
NES: normalized enrichment score
Nom: nominal
FDR: false discovery rate
FWER: Familywise error rate

## Sheet: Table S8
Supplementary Table S8 Pathway GSEA: Puro-bulk vs. G418-bulk (FDR q val < 0.05)
Pathway GSEA: G418-bulk
				(FDR q val < 0.05)
	NAME	ES	NES	NOM p-val	FDR q-val	FWER p-val
1	HOLLERN_EMT_BREAST_TUMOR_DN	-0.66958	-2.52127	0	0	0
2	GAURNIER_PSMD4_TARGETS	-0.72867	-2.33191	0	0	0
3	KEGG_TYPE_I_DIABETES_MELLITUS	-0.808197	-2.28664	0	0	0
4	KIM_GLIS2_TARGETS_UP	-0.647046	-2.27411	0	0	0
5	REACTOME_EUKARYOTIC_TRANSLATION_ELONGATION	-0.624554	-2.26339	0	0	0
6	KEGG_ANTIGEN_PROCESSING_AND_PRESENTATION	-0.678016	-2.21313	0	9.97436e-05	0.001
7	KEGG_ALLOGRAFT_REJECTION	-0.838843	-2.21743	0	0.000108056	0.001
8	COLDREN_GEFITINIB_RESISTANCE_DN	-0.54078	-2.22913	0	0.000117879	0.001
9	WP_CYTOPLASMIC_RIBOSOMAL_PROTEINS	-0.617465	-2.23282	0	0.000129667	0.001
10	CHARAFE_BREAST_CANCER_BASAL_VS_MESENCHYMAL_UP	-0.602891	-2.23329	0	0.000144074	0.001
11	KERLEY_RESPONSE_TO_CISPLATIN_UP	-0.695966	-2.24596	0	0.000162083	0.001
12	ANDERSEN_CHOLANGIOCARCINOMA_CLASS2	-0.560186	-2.18941	0	0.000174739	0.002
13	KEGG_GRAFT_VERSUS_HOST_DISEASE	-0.857688	-2.24602	0	0.000185238	0.001
14	LIM_MAMMARY_STEM_CELL_DN	-0.504672	-2.18996	0	0.00018722	0.002
15	KEGG_RIBOSOME	-0.62863	-2.25914	0	0.000216111	0.001
16	ONDER_CDH1_TARGETS_2_DN	-0.491076	-2.14377	0	0.000570016	0.007
17	CHARAFE_BREAST_CANCER_LUMINAL_VS_MESENCHYMAL_UP	-0.476301	-2.09069	0	0.00130775	0.017
18	REACTOME_RESPONSE_OF_EIF2AK4_GCN2_TO_AMINO_ACID_DEFICIENCY	-0.571262	-2.08227	0	0.00145352	0.02
19	REACTOME_SELENOAMINO_ACID_METABOLISM	-0.55128	-2.07456	0	0.00158354	0.023
20	MEISSNER_NPC_HCP_WITH_H3_UNMETHYLATED	-0.467278	-2.0648	0	0.00169978	0.025
21	REACTOME_EUKARYOTIC_TRANSLATION_INITIATION	-0.543433	-2.05379	0	0.00211518	0.033
22	REACTOME_INTERFERON_GAMMA_SIGNALING	-0.575347	-2.03551	0	0.00289923	0.049
23	KEGG_AUTOIMMUNE_THYROID_DISEASE	-0.792097	-2.03747	0	0.00291172	0.047
24	REACTOME_SRP_DEPENDENT_COTRANSLATIONAL_PROTEIN_TARGETING_TO_MEMBRANE	-0.548804	-2.03183	0	0.00304968	0.054
25	AIGNER_ZEB1_TARGETS	-0.663581	-2.0258	0	0.00324381	0.059
26	REACTOME_INTERLEUKIN_10_SIGNALING	-0.701277	-2.01046	0	0.0046804	0.088
27	KIM_LRRC3B_TARGETS	-0.695859	-2.0075	0	0.0048934	0.095
28	SANA_RESPONSE_TO_IFNG_UP	-0.580813	-1.99324	0	0.00570689	0.114
29	KEGG_CYTOKINE_CYTOKINE_RECEPTOR_INTERACTION	-0.507263	-1.98598	0	0.00609549	0.125
30	ROSTY_CERVICAL_CANCER_PROLIFERATION_CLUSTER	-0.511115	-1.98103	0	0.00641552	0.135
31	SANA_TNF_SIGNALING_UP	-0.567692	-1.97318	0	0.00716046	0.159
32	REACTOME_INTERFERON_ALPHA_BETA_SIGNALING	-0.592513	-1.97567	0	0.0072655	0.156
33	NAKAYAMA_SOFT_TISSUE_TUMORS_PCA2_UP	-0.548041	-1.96362	0	0.00813362	0.184
34	RICKMAN_METASTASIS_DN	-0.471537	-1.94366	0	0.0106242	0.234
35	REACTOME_INFLUENZA_INFECTION	-0.493351	-1.94154	0	0.0109167	0.246
36	MISHRA_CARCINOMA_ASSOCIATED_FIBROBLAST_UP	-0.705129	-1.93324	0	0.0121056	0.281
37	PHONG_TNF_TARGETS_UP	-0.570794	-1.93065	0	0.0122744	0.291
38	CROONQUIST_NRAS_SIGNALING_DN	-0.544354	-1.91798	0	0.0123634	0.344
39	TSAI_RESPONSE_TO_RADIATION_THERAPY	-0.644012	-1.91901	0	0.0124676	0.339
40	BLANCO_MELO_COVID19_BRONCHIAL_EPITHELIAL_CELLS_SARS_COV_2_INFECTION_UP	-0.511382	-1.92072	0	0.0124827	0.332
41	WU_CELL_MIGRATION	-0.485882	-1.9213	0	0.0127183	0.331
42	YAO_TEMPORAL_RESPONSE_TO_PROGESTERONE_CLUSTER_9	-0.551107	-1.92556	0	0.0127227	0.312
43	PID_NFAT_TFPATHWAY	-0.644652	-1.926	0	0.0129193	0.309
44	ZHAN_MULTIPLE_MYELOMA_PR_UP	-0.599445	-1.92136	0	0.0130285	0.331
45	HUNSBERGER_EXERCISE_REGULATED_GENES	-0.666416	-1.92153	0	0.0131902	0.326
46	WP_EICOSANOID_SYNTHESIS	-0.679001	-1.90336	0	0.0149353	0.412
47	PID_IL27_PATHWAY	-0.716075	-1.89882	0	0.0149837	0.433
48	ONGUSAHA_TP53_TARGETS	-0.61576	-1.89996	0	0.015023	0.426
49	HWANG_PROSTATE_CANCER_MARKERS	-0.656594	-1.90415	0	0.0150878	0.411
50	STAMBOLSKY_TARGETS_OF_MUTATED_TP53_DN	-0.585544	-1.90112	0	0.0151182	0.422
51	REACTOME_PD_1_SIGNALING	-0.769871	-1.88701	0	0.0177708	0.5
52	REACTOME_PURINERGIC_SIGNALING_IN_LEISHMANIASIS_INFECTION	-0.695263	-1.88398	0.00407332	0.0181614	0.516
53	HOLLEMAN_ASPARAGINASE_RESISTANCE_B_ALL_UP	-0.654105	-1.87648	0	0.0196664	0.558
54	REACTOME_NONSENSE_MEDIATED_DECAY_NMD	-0.5033	-1.87749	0	0.0197427	0.552
55	AMIT_EGF_RESPONSE_40_MCF10A	-0.7234	-1.86891	0	0.0217387	0.598
56	WP_SARSCOV2_INNATE_IMMUNITY_EVASION_AND_CELLSPECIFIC_IMMUNE_RESPONSE	-0.571459	-1.86398	0	0.0222381	0.624
57	ZHANG_ANTIVIRAL_RESPONSE_TO_RIBAVIRIN_UP	-0.642867	-1.86498	0	0.0223299	0.619
58	APPEL_IMATINIB_RESPONSE	-0.634206	-1.86202	0.0021645	0.0225483	0.634
59	EINAV_INTERFERON_SIGNATURE_IN_CANCER	-0.666729	-1.86537	0.00187266	0.0225871	0.618
60	JAEGER_METASTASIS_DN	-0.457537	-1.8593	0	0.0227352	0.647
61	REACTOME_KERATINIZATION	-0.577037	-1.85963	0	0.0230264	0.646
62	BENNETT_SYSTEMIC_LUPUS_ERYTHEMATOSUS	-0.70033	-1.85474	0	0.0240401	0.668
63	REACTOME_ACTIVATION_OF_THE_MRNA_UPON_BINDING_OF_THE_CAP_BINDING_COMPLEX_AND_EIFS_AND_SUBSEQUENT_BINDING_TO_43S	-0.5494	-1.84965	0	0.0250967	0.694
64	KANG_DOXORUBICIN_RESISTANCE_UP	-0.557046	-1.84967	0	0.0254951	0.694
65	WIELAND_UP_BY_HBV_INFECTION	-0.516753	-1.84726	0	0.0256379	0.71
66	CLASPER_LYMPHATIC_VESSELS_DURING_METASTASIS_DN	-0.595498	-1.84446	0	0.0264629	0.733
67	MCBRYAN_PUBERTAL_BREAST_4_5WK_UP	-0.450503	-1.8424	0	0.0268502	0.743
68	SERVITJA_ISLET_HNF1A_TARGETS_DN	-0.517761	-1.83788	0	0.0283646	0.775
69	REACTOME_INTERFERON_SIGNALING	-0.46536	-1.83512	0	0.0292296	0.792
70	REACTOME_TIGHT_JUNCTION_INTERACTIONS	-0.656191	-1.83266	0.0020202	0.0300231	0.805
71	BILANGES_SERUM_AND_RAPAMYCIN_SENSITIVE_GENES	-0.519226	-1.83041	0.00229885	0.0305036	0.813
72	REACTOME_TNFS_BIND_THEIR_PHYSIOLOGICAL_RECEPTORS	-0.685626	-1.82655	0.00212766	0.0315686	0.827
73	MCBRYAN_PUBERTAL_TGFB1_TARGETS_DN	-0.549168	-1.82312	0	0.0326426	0.843
74	MEISSNER_BRAIN_HCP_WITH_H3K27ME3	-0.447277	-1.8194	0	0.0338283	0.858
75	ZHAN_MULTIPLE_MYELOMA_SPIKED	-0.678762	-1.81758	0.0041841	0.0344053	0.861
76	REACTOME_CELLULAR_RESPONSE_TO_STARVATION	-0.46731	-1.81435	0	0.0355405	0.874
77	CHNG_MULTIPLE_MYELOMA_HYPERPLOID_UP	-0.555393	-1.81136	0	0.0364071	0.884
78	JOHNSTONE_PARVB_TARGETS_3_UP	-0.414799	-1.80669	0	0.0381952	0.9
79	ONDER_CDH1_TARGETS_1_UP	-0.467799	-1.80379	0	0.038898	0.913
80	BLANCO_MELO_BRONCHIAL_EPITHELIAL_CELLS_INFLUENZA_A_INFECTION_DN	-0.509244	-1.80391	0	0.0392739	0.911
81	ISHIDA_E2F_TARGETS	-0.543438	-1.80063	0	0.0393361	0.926
82	JECHLINGER_EPITHELIAL_TO_MESENCHYMAL_TRANSITION_DN	-0.529263	-1.80136	0	0.0394819	0.925
83	GOLDRATH_ANTIGEN_RESPONSE	-0.425301	-1.79444	0	0.0408342	0.941
84	VERHAAK_GLIOBLASTOMA_MESENCHYMAL	-0.443632	-1.79477	0	0.041145	0.941
85	CROONQUIST_IL6_DEPRIVATION_DN	-0.492147	-1.79493	0.00223214	0.0415103	0.94
86	REACTOME_ANTIGEN_PRESENTATION_FOLDING_ASSEMBLY_AND_PEPTIDE_LOADING_OF_CLASS_I_MHC	-0.630794	-1.79502	0	0.0419468	0.94
87	BOHN_PRIMARY_IMMUNODEFICIENCY_SYNDROM_DN	-0.57915	-1.78703	0	0.0430255	0.952
88	SHIPP_DLBCL_VS_FOLLICULAR_LYMPHOMA_UP	-0.555806	-1.78775	0	0.0430378	0.949
89	RADAEVA_RESPONSE_TO_IFNA1_UP	-0.56877	-1.78959	0.00226244	0.0431798	0.948
90	REACTOME_TRANSLATION	-0.42245	-1.78801	0	0.0433788	0.949
91	KORKOLA_TERATOMA	-0.578354	-1.78275	0.00211416	0.0450386	0.96
92	DER_IFN_GAMMA_RESPONSE_UP	-0.502495	-1.77907	0	0.0458567	0.966
93	REACTOME_CHEMOKINE_RECEPTORS_BIND_CHEMOKINES	-0.622647	-1.77741	0.00401606	0.0459164	0.968
94	DASU_IL6_SIGNALING_UP	-0.537018	-1.77959	0	0.0461261	0.966
95	RHODES_UNDIFFERENTIATED_CANCER	-0.513768	-1.77787	0	0.0461666	0.968
96	BURTON_ADIPOGENESIS_3	-0.479598	-1.77414	0	0.0469827	0.974
97	HECKER_IFNB1_TARGETS	-0.518567	-1.7749	0	0.0470099	0.973
98	SCHAEFFER_PROSTATE_DEVELOPMENT_48HR_UP	-0.404822	-1.77288	0	0.0472766	0.976
99	JINESH_BLEBBISHIELD_VS_LIVE_CONTROL_DN	-0.421668	-1.76984	0	0.0479833	0.98
100	BLANCO_MELO_HUMAN_PARAINFLUENZA_VIRUS_3_INFECTION_A594_CELLS_DN	-0.474221	-1.77014	0	0.0483227	0.98
ES: enrichment score
NES: normalized enrichment score
Nom: nominal
FDR: false discovery rate
FWER: Familywise error rate

## Sheet: Table S9
Supplementary Table S9 GO GSEA: Puro-bulk vs. Puro-clones (FDR q val < 0.05)
GO GSEA: Puro-bulk
				(FDR q val < 0.05)
	NAME	ES	NES	NOM p-val	FDR q-val	FWER p-val
1	GOBP_NEURON_FATE_COMMITMENT	0.727439	2.13508	0	0.00150056	0.002
2	GOCC_M_BAND	0.80049	2.11581	0	0.00225234	0.006
3	GOCC_A_BAND	0.715656	2.10253	0	0.00226557	0.009
4	GOCC_CONTRACTILE_FIBER	0.548829	2.04118	0	0.006664	0.042
5	GOBP_MUSCLE_FILAMENT_SLIDING	0.708585	2.04434	0	0.0079538	0.04
6	GOBP_SKELETAL_MUSCLE_ADAPTATION	0.756863	1.97032	0	0.0220655	0.16
7	GOBP_SKELETAL_MUSCLE_CELL_DIFFERENTIATION	0.63622	1.96385	0	0.0223729	0.188
8	GOBP_CELL_FATE_COMMITMENT	0.531802	1.95653	0	0.0230737	0.222
9	GOBP_NEURON_FATE_SPECIFICATION	0.788017	1.93796	0	0.0261682	0.304
10	GOBP_DORSAL_VENTRAL_PATTERN_FORMATION	0.614258	1.94216	0	0.0268909	0.284
11	GOBP_SKELETAL_MUSCLE_ORGAN_DEVELOPMENT	0.538494	1.92475	0	0.0294852	0.384
12	GOCC_TERMINAL_BOUTON	0.667291	1.92804	0	0.0296411	0.361
13	GOBP_CELL_DIFFERENTIATION_IN_HINDBRAIN	0.759998	1.91576	0	0.0325207	0.44
14	GOBP_DIENCEPHALON_DEVELOPMENT	0.605255	1.89929	0	0.0345144	0.551
15	GOBP_MUSCLE_ORGAN_DEVELOPMENT	0.498638	1.90654	0	0.0357597	0.5
16	GOBP_CELL_FATE_DETERMINATION	0.67013	1.89981	0	0.0362001	0.547
17	GOBP_ACTIN_MEDIATED_CELL_CONTRACTION	0.54967	1.90134	0	0.0372067	0.535
18	GOCC_MYOSIN_II_COMPLEX	0.74335	1.88614	0	0.0375794	0.619
19	GOCC_STRIATED_MUSCLE_THIN_FILAMENT	0.736637	1.87796	0	0.0390412	0.672
20	GOCC_MUSCLE_MYOSIN_COMPLEX	0.813232	1.89027	0	0.0392321	0.601
21	GOBP_POSITIVE_REGULATION_OF_MYOBLAST_DIFFERENTIATION	0.781847	1.88661	0.00176056	0.0392376	0.618
22	GOBP_NEGATIVE_REGULATION_OF_NEURON_DIFFERENTIATION	0.608006	1.87905	0	0.0403238	0.667
23	GOBP_ACTIN_FILAMENT_BASED_MOVEMENT	0.527874	1.86198	0	0.0423719	0.75
24	GOBP_EMBRYONIC_HINDLIMB_MORPHOGENESIS	0.717821	1.86943	0.00337268	0.0426388	0.721
25	GOBP_MYOFIBRIL_ASSEMBLY	0.594299	1.86717	0	0.0426548	0.735
26	GOBP_POSITIVE_REGULATION_OF_MUSCLE_TISSUE_DEVELOPMENT	0.728273	1.86406	0.00342466	0.0427954	0.744
ES: enrichment score
NES: normalized enrichment score
Nom: nominal
FDR: false discovery rate
FWER: Familywise error rate

## Sheet: Table S10
Supplementary Table S10 GO GSEA: Puro-bulk vs. Puro-clones (FDR q val < 0.05)
GO GSEA: Puro-clones
				(FDR q val < 0.05)
	NAME	ES	NES	NOM p-val	FDR q-val	FWER p-val
1	GOBP_INTERFERON_GAMMA_MEDIATED_SIGNALING_PATHWAY	-0.640433	-2.25626	0	0	0
2	GOBP_RESPONSE_TO_INTERFERON_GAMMA	-0.547494	-2.18153	0	0.000467739	0.001
3	GOBP_COTRANSLATIONAL_PROTEIN_TARGETING_TO_MEMBRANE	-0.571672	-2.1833	0	0.000701609	0.001
4	GOMF_STRUCTURAL_CONSTITUENT_OF_RIBOSOME	-0.54415	-2.15585	0	0.000705411	0.002
5	GOBP_ANTIGEN_PROCESSING_AND_PRESENTATION_OF_ENDOGENOUS_PEPTIDE_ANTIGEN	-0.831597	-2.14591	0	0.000842437	0.003
6	GOBP_POSITIVE_REGULATION_OF_NATURAL_KILLER_CELL_MEDIATED_IMMUNITY	-0.831597	-2.1147	0	0.00256749	0.011
7	GOCC_MHC_PROTEIN_COMPLEX	-0.831597	-2.08733	0	0.0029871	0.017
8	GOBP_MODULATION_BY_SYMBIONT_OF_ENTRY_INTO_HOST	-0.831597	-2.08095	0	0.00328308	0.021
9	GOCC_KERATIN_FILAMENT	-0.831597	-2.09748	0	0.00341383	0.017
10	GOBP_POSITIVE_REGULATION_OF_NATURAL_KILLER_CELL_MEDIATED_CYTOTOXICITY	-0.831597	-2.07302	0	0.00394276	0.028
11	GOBP_RESPONSE_TO_TYPE_I_INTERFERON	-0.831597	-2.04321	0	0.00743564	0.057
12	GOMF_PEPTIDE_ANTIGEN_BINDING	-0.831597	-2.02409	0	0.0122411	0.1
13	GOCC_LUMENAL_SIDE_OF_ENDOPLASMIC_RETICULUM_MEMBRANE	-0.831597	-2.01409	0	0.0145499	0.124
14	GOCC_CYTOSOLIC_LARGE_RIBOSOMAL_SUBUNIT	-0.831597	-1.99106	0	0.0196473	0.175
15	GOBP_BIOLOGICAL_PROCESS_INVOLVED_IN_INTERACTION_WITH_SYMBIONT	-0.831597	-1.9728	0	0.0235292	0.229
16	GOCC_PHAGOCYTIC_VESICLE_MEMBRANE	-0.831597	-1.97578	0	0.0237804	0.218
17	GOBP_CELLULAR_RESPONSE_TO_MOLECULE_OF_BACTERIAL_ORIGIN	-0.831597	-1.96065	0	0.0271772	0.274
18	GOBP_RESPONSE_TO_INTERFERON_BETA	-0.831597	-1.94155	0	0.0273385	0.353
19	GOCC_SPECIFIC_GRANULE	-0.831597	-1.95747	0	0.0275526	0.292
20	GOBP_POSITIVE_REGULATION_OF_FOCAL_ADHESION_ASSEMBLY	-0.831597	-1.94307	0.00259067	0.027815	0.344
21	GOBP_CD4_POSITIVE_ALPHA_BETA_T_CELL_ACTIVATION	-0.831597	-1.95106	0	0.0287173	0.316
22	GOCC_RIBOSOMAL_SUBUNIT	-0.831597	-1.94328	0	0.0290732	0.344
23	GOBP_POSITIVE_REGULATION_OF_NATURAL_KILLER_CELL_ACTIVATION	-0.831597	-1.94452	0.002331	0.0297463	0.337
24	GOCC_LARGE_RIBOSOMAL_SUBUNIT	-0.831597	-1.93298	0	0.0307368	0.392
25	GOBP_LIPOPOLYSACCHARIDE_MEDIATED_SIGNALING_PATHWAY	-0.831597	-1.9294	0	0.0308117	0.406
26	GOCC_LUMENAL_SIDE_OF_MEMBRANE	-0.831597	-1.92074	0.00227273	0.0337862	0.446
27	GOCC_AZUROPHIL_GRANULE	-0.831597	-1.90323	0	0.0393293	0.53
28	GOBP_3_PHOSPHOADENOSINE_5_PHOSPHOSULFATE_METABOLIC_PROCESS	-0.831597	-1.89296	0	0.0400379	0.579
29	GOBP_ENDOTHELIAL_CELL_APOPTOTIC_PROCESS	-0.831597	-1.90383	0	0.0403819	0.527
30	GOCC_COPII_COATED_ER_TO_GOLGI_TRANSPORT_VESICLE	-0.831597	-1.89829	0	0.0404311	0.557
31	GOBP_REGULATION_OF_COAGULATION	-0.831597	-1.89383	0.00268097	0.0407201	0.578
32	GOBP_SIGNALING_RECEPTOR_LIGAND_PRECURSOR_PROCESSING	-0.831597	-1.90554	0.00236967	0.0407316	0.521
33	GOCC_ER_TO_GOLGI_TRANSPORT_VESICLE_MEMBRANE	-0.831597	-1.8956	0.00273224	0.040764	0.57
34	GOCC_SPECIFIC_GRANULE_MEMBRANE	-0.831597	-1.88806	0	0.0418904	0.616
35	GOBP_T_CELL_CYTOKINE_PRODUCTION	-0.831597	-1.87851	0	0.0428011	0.671
36	GOBP_NATURAL_KILLER_CELL_ACTIVATION	-0.831597	-1.88203	0	0.0434479	0.658
37	GOBP_ANTIGEN_PROCESSING_AND_PRESENTATION_OF_PEPTIDE_ANTIGEN_VIA_MHC_CLASS_I	-0.831597	-1.87896	0	0.0438044	0.67
38	GOBP_MONOCYTE_DIFFERENTIATION	-0.831597	-1.88323	0	0.0439194	0.65
39	GOBP_ESTABLISHMENT_OF_PROTEIN_LOCALIZATION_TO_ENDOPLASMIC_RETICULUM	-0.831597	-1.87408	0	0.0452152	0.697
40	GOCC_ENDOCYTIC_VESICLE_MEMBRANE	-0.831597	-1.86875	0	0.0464804	0.725
41	GOCC_CLATHRIN_COATED_ENDOCYTIC_VESICLE	-0.831597	-1.8695	0	0.0473206	0.723
42	GOBP_MODULATION_BY_HOST_OF_SYMBIONT_PROCESS	-0.831597	-1.86209	0	0.0490413	0.757
43	GOMF_NAD_P_H_DEHYDROGENASE_QUINONE_ACTIVITY	-0.831597	-1.84637	0	0.0491942	0.829
44	GOBP_CELLULAR_RESPONSE_TO_BIOTIC_STIMULUS	-0.831597	-1.85836	0	0.0492103	0.777
45	GOMF_CYTOKINE_BINDING	-0.831597	-1.84775	0	0.0493895	0.826
46	GOCC_SECRETORY_GRANULE_MEMBRANE	-0.831597	-1.85973	0	0.049506	0.771
47	GOBP_REGULATION_OF_COLLAGEN_METABOLIC_PROCESS	-0.831597	-1.84449	0.00263158	0.0497414	0.84
ES: enrichment score
NES: normalized enrichment score
Nom: nominal
FDR: false discovery rate
FWER: Familywise error rate

[truncated: 2 more sheets: Table S11, Table S12]
